# Supplementary material for: Dependence of Mycoplasma bovis on a novel nucleoside transporter for survival in association with host cells
Source: Appl Environ Microbiol. 2025 Dec 12;92(1):e01298-25. doi: 10.1128/aem.01298-25 (PMC12838404; doi:10.1128/aem.01298-25)
Supplement: Table S1 — Significantly different metabolites in ∆MBOVPG45_0748 compared with M. bovis PG45. [file aem.01298-25-s0002.xlsx]

## Sheet: volcano
Table S1. Significantly different metabolites in ∆MBOVPG45_0748 compared with M. bovis PG45.
Compound	FC	log2(FC)	raw.pval	-LOG10(p)
Sedoheptulose	2.4302	1.281	2.9747e-05	4.5266
Pelargonic acid	2.1719	1.119	0.00084074	3.0753
D-Sedoheptulose 7-phosphate	2.146	1.1017	0.00016939	3.7711
L-Alanine	1.758	0.81391	0.0014717	2.8322
2-Phosphoglyceric acid	1.7003	0.76581	0.0051696	2.2865
Caproic acid	1.6702	0.74	0.0092038	2.036
Pyridoxine	1.636	0.71018	0.020432	1.6897
3-Phosphoglyceric acid	1.6102	0.68723	0.0027323	2.5635
Phosphoenolpyruvic acid	1.5981	0.67634	0.0049091	2.309
5-Methoxytryptamine	1.5887	0.66785	0.013548	1.8681
1-Hexadecanol	1.5624	0.6438	0.018219	1.7395
Azelaic acid	1.5556	0.63745	0.042749	1.3691
Oxalic acid	1.5343	0.61763	0.020852	1.6809
Fumaric acid	1.4851	0.57054	0.040927	1.388
Pyruvic acid	1.4587	0.54464	0.035846	1.4456
Dimethylglycine	1.4252	0.51115	0.034551	1.4615
L-Asparagine	0.75915	-0.39754	0.017988	1.745
Uracil	0.75643	-0.40272	0.010131	1.9943
Lathosterol	0.73315	-0.44783	0.0038497	2.4146
3-aminoglutaric acid	0.7268	-0.46038	0.0026481	2.5771
Cholesterol	0.70021	-0.51415	0.0012837	2.8915
D-Maltose	0.69704	-0.52069	0.00040845	3.3889
L-Valine	0.69492	-0.52508	0.0014449	2.8402
D-Arabinose	0.68712	-0.54137	0.048335	1.3157
myo-Inositol	0.6871	-0.5414	0.00069045	3.1609
L-Leucine	0.68638	-0.54291	0.00092845	3.0322
Turanose	0.68412	-0.54768	0.00029155	3.5353
Trehalose	0.68228	-0.55155	0.00021897	3.6596
L-Tyrosine	0.6528	-0.61529	9.94e-05	4.0026
Glycerol 3-phosphate	0.64789	-0.62618	0.038119	1.4189
Mannitol	0.64538	-0.63178	0.0018602	2.7304
L-Phenylalanine	0.63894	-0.64625	5.0463e-05	4.297
Adenosine	0.62261	-0.6836	0.00043628	3.3602
L-Arginine	0.61032	-0.71236	0.00033364	3.4767
L-Glutamine	0.60583	-0.72302	0.0067519	2.1706
L-Threonine	0.60278	-0.7303	2.6613e-05	4.5749
Pyroglutamic acid	0.59118	-0.75833	0.00045867	3.3385
L-Lysine	0.58453	-0.77464	0.00047634	3.3221
D-Ribose	0.5841	-0.7757	0.013022	1.8853
L-Glutamic acid	0.57065	-0.80931	1.5047e-05	4.8226
Tyramine	0.56243	-0.83025	9.102e-05	4.0409
L-Methionine	0.54797	-0.86784	0.00097179	3.0124
4-Hydroxyproline	0.53968	-0.88983	2.4977e-06	5.6025
Phosphoserine	0.43078	-1.215	1.4825e-05	4.829
Sucrose	0.42008	-1.2513	0.036361	1.4394
Ornithine	0.41055	-1.2844	0.010475	1.9799
L-Cysteine	0.38922	-1.3614	0.0036326	2.4398
Thymine	0.3458	-1.532	6.0855e-06	5.2157
