# Supplementary material for: Dependence of Mycoplasma bovis on a novel nucleoside transporter for survival in association with host cells
Source: Appl Environ Microbiol. 2025 Dec 12;92(1):e01298-25. doi: 10.1128/aem.01298-25 (PMC12838404; doi:10.1128/aem.01298-25)
Supplement: Table S2 — Peak areas of isotopologues in the stable isotope labeling study. [file aem.01298-25-s0003.xlsx]

## Sheet: Sheet1
Table S2. Peak areas of isotopologues in the stable isotope labelling study.
Compound	Isotopologue	C_isotope	IsoNumb	NW_EB	NW_PBQC_01	NW_PBQC_02	NW_PBQC_03	SIL_0748_001	SIL_0748_002	SIL_0748_003	SIL_PG45_001	SIL_PG45_002	SIL_PG45_003
Thymidine	Thymidine_C0	0	C0	0	65676.8	56772.2	91629.5	4726.61	7928.76	6871.92	69906.5	74732.9	54044.1
Thymidine	Thymidine_C1	1	C1	0	0	0	0	0	242.855	0	395.568	0	671.109
Thymidine	Thymidine_C2	2	C2	0	0	0	0	0	0	0	0	0	0
Thymidine	Thymidine_C3	3	C3	0	0	0	0	0	0	0	0	0	0
Thymidine	Thymidine_C4	4	C4	0	0	0	0	0.314146	359.85	0	639.406	1267.92	727.552
Thymidine	Thymidine_C5	5	C5	0	148.945	384.16	0	3408.65	3665.16	4858.39	37500.5	45969.2	32366.1
Thymidine	Thymidine_C6	6	C6	0	0	0	0	0	0	56.7698	1281.2	0	0
Thymidine	Thymidine_C7	7	C7	0	0	0	0	0	0	0	0	0	0
Thymidine	Thymidine_C8	8	C8	0	0	0	0	0	0	0	0	0	0
Thymidine	Thymidine_C9	9	C9	0	0	0	0	0	0	0	0	0	0
Thymidine	Thymidine_C10	10	C10	0	0	0	0	0	0	0	0	0	0
4-Hydroxyproline	4-Hydroxyproline_C0	0	C0	5514.37	25649.8	26644.1	29789.2	8498.46	11334.5	7974.3	46844.2	35877	49133.7
4-Hydroxyproline	4-Hydroxyproline_C1	1	C1	185.867	439.694	0	0	549.336	263.538	735.771	0	0	0
4-Hydroxyproline	4-Hydroxyproline_C2	2	C2	0	0	0	0	0	0	0	0	0	0
4-Hydroxyproline	4-Hydroxyproline_C3	3	C3	0	0	0	0	0	0	0	0	0	0
4-Hydroxyproline	4-Hydroxyproline_C4	4	C4	0	0	0	0	0	0	0	0	0	0
4-Hydroxyproline	4-Hydroxyproline_C5	5	C5	0	0	625.63	0	0	0	0	0	0	0
Adenine	Adenine_C0	0	C0	3014.77	1.28248e+06	1.30735e+06	1.95251e+06	368773	449942	371297	1.59545e+06	1.46809e+06	1.51887e+06
Adenine	Adenine_C1	1	C1	170.723	0	0	0	0	0	0	0	0	0
Adenine	Adenine_C2	2	C2	0	0	0	0	0	0	0	0	0	0
Adenine	Adenine_C3	3	C3	258.36	0	0	0	0	0	0	0	0	0
Adenine	Adenine_C4	4	C4	0	0	0	0	0	0	0	0	0	0
Adenine	Adenine_C5	5	C5	0	0	0	0	0	0	0	0	0	0
Adenosine diphosphate	Adenosine diphosphate_C0	0	C0	428.216	128776	118669	71007.4	65782.5	105419	82810.5	116872	187585	199369
Adenosine diphosphate	Adenosine diphosphate_C1	1	C1	0	0	0	482.765	0	2667.45	0	1260.01	0	1045.66
Adenosine diphosphate	Adenosine diphosphate_C2	2	C2	0	0	0	0	0	0	0	0	0	0
Adenosine diphosphate	Adenosine diphosphate_C3	3	C3	0	0	0	0	0	0	0	0	0	0
Adenosine diphosphate	Adenosine diphosphate_C4	4	C4	0	0	0	0	0	0	0	0	153.027	0
Adenosine diphosphate	Adenosine diphosphate_C5	5	C5	0	0	0	0	0	0	0	0	0	0
Adenosine diphosphate	Adenosine diphosphate_C6	6	C6	0	0	0	0	0	0	0	0	128	0
Adenosine diphosphate	Adenosine diphosphate_C7	7	C7	0	0	0	0.00143836	0	0	0	0	0	0
Adenosine diphosphate	Adenosine diphosphate_C8	8	C8	0	0	0	187.464	0	0	0	0	0	0.00039734
Adenosine diphosphate	Adenosine diphosphate_C9	9	C9	0	0	0	0	0	0	0	0	0	310.688
Adenosine diphosphate	Adenosine diphosphate_C10	10	C10	0	0	0	0	0	0	0	0	0	0
Arginine	Arginine_C0	0	C0	0	10290.6	8620.28	9591.21	5091.66	5912.92	5093.64	12090	13893.5	16569.5
Arginine	Arginine_C1	1	C1	0	0	0	0	0	0	0	228.134	0	0
Arginine	Arginine_C2	2	C2	0	0	0	0	0	0	0	0	0	0
Arginine	Arginine_C3	3	C3	0	147.015	0	0	0	0	0	0	0	0
Arginine	Arginine_C4	4	C4	0	0	0	0	0	0	0	0	0	0
Arginine	Arginine_C5	5	C5	0	0	0	0	0	0	0	0	0	0
Arginine	Arginine_C6	6	C6	0	0	0	0	0	0	0	0	0	0
Coenzyme A	Coenzyme A_C0	0	C0	0	13393.9	19848	11532.3	1256.7	1595.33	580.773	20918.7	29717.9	38136.3
Coenzyme A	Coenzyme A_C1	1	C1	0	3733.69	3335.76	3738.39	8136.94	7476.7	7412.27	2608.77	5775.5	4676.91
Coenzyme A	Coenzyme A_C2	2	C2	0	292.526	0	0	55.1763	64.7412	0	0	0	1311.47
Coenzyme A	Coenzyme A_C3	3	C3	0	0	274.901	0	0	0	0	400.921	315.558	4.03476
Coenzyme A	Coenzyme A_C4	4	C4	0	0	0	0	0	0	0	0	0	0
Coenzyme A	Coenzyme A_C5	5	C5	0	0	0	0	0	0	0	0	0	0
Coenzyme A	Coenzyme A_C6	6	C6	0	0	0	0	0	0	0	0	0	458.883
Coenzyme A	Coenzyme A_C7	7	C7	0	0	0	0	0	0	0	0	0	0
Coenzyme A	Coenzyme A_C8	8	C8	0	0	0	0	0	0	0	0	0	0
Coenzyme A	Coenzyme A_C9	9	C9	0	0	0	0	0	0	0	0	0	0
Coenzyme A	Coenzyme A_C10	10	C10	0	0	0	0	0.289915	0	0	0	0	0
Coenzyme A	Coenzyme A_C11	11	C11	0	0	0	0	410.846	0	0	0	0	0
Coenzyme A	Coenzyme A_C12	12	C12	0	0	0	0	0	0	0	0	0	0
Coenzyme A	Coenzyme A_C13	13	C13	0	0	0	0	0	0	0	0	0	0
Coenzyme A	Coenzyme A_C14	14	C14	0	0	0	0	0	0	0	0	0	0
Coenzyme A	Coenzyme A_C15	15	C15	0	0	0	0	0	0	0	0	0	0
Coenzyme A	Coenzyme A_C16	16	C16	0	0	0	0	0	0	0	0	0	0
Coenzyme A	Coenzyme A_C17	17	C17	0	0	0	0	0	0	0	0	0	0
Coenzyme A	Coenzyme A_C18	18	C18	0	0	0	0	0	0	0	0	0	0
Coenzyme A	Coenzyme A_C19	19	C19	0	0	0	0	0	0	0	0	0	0
Coenzyme A	Coenzyme A_C20	20	C20	0	0	0	0	0	0	0	0	347.488	0
Coenzyme A	Coenzyme A_C21	21	C21	0	0	0	0	508.63	0	0	400.39	395.192	0
Cytidine	Cytidine_C0	0	C0	0	7792.21	7424.79	7839.26	2914.52	3111.57	3319.03	8393.55	4926.06	7248.07
Cytidine	Cytidine_C1	1	C1	0	0	0	0	0	0	0	0	0	0
Cytidine	Cytidine_C2	2	C2	0	0	0	0	0	0	0	0	0	0
Cytidine	Cytidine_C3	3	C3	0	0	0	0	0	0	0	0	0	0
Cytidine	Cytidine_C4	4	C4	0	0	0	0	0	0	0	0	0	0
Cytidine	Cytidine_C5	5	C5	0	0	0	0	0	0	0	0	0	0
Cytidine	Cytidine_C6	6	C6	0	0	0	0	0	0	0	0	0	0
Cytidine	Cytidine_C7	7	C7	0	0	0	0	0	0	0	0	0	0
Cytidine	Cytidine_C8	8	C8	0	0	0	0	0	0	0	0	0	0
Cytidine	Cytidine_C9	9	C9	0	0	0	0	0	0	0	0	0	0
D-Lactic acid	D-Lactic acid_C0	0	C0	162084	84421.9	79922.1	181208	80661.1	34571.8	258980	94319.1	63564.4	67989.2
D-Lactic acid	D-Lactic acid_C1	1	C1	0	0	143.279	0	514.494	543.557	0	0	0	655.055
D-Lactic acid	D-Lactic acid_C2	2	C2	211.35	1043.23	290.048	801.866	614.694	488.585	332.477	297.812	226.73	282.154
D-Lactic acid	D-Lactic acid_C3	3	C3	0	324.324	0	179.368	0	0	123.535	0	0	0
Deoxyuridine	Deoxyuridine_C0	0	C0	0	10182.7	10606.8	18704.1	2125.28	3176.82	2568.27	12208.8	17532.5	11421.3
Deoxyuridine	Deoxyuridine_C1	1	C1	0	0	0	0	0	0	0	0	0	0
Deoxyuridine	Deoxyuridine_C2	2	C2	0	0	0	0	0	0	0	0	0	0
Deoxyuridine	Deoxyuridine_C3	3	C3	0	0	0	0	0	0	0	0	0	0
Deoxyuridine	Deoxyuridine_C4	4	C4	0	0	0	0	0	0	0	0.055786	0.0990978	0.0605506
Deoxyuridine	Deoxyuridine_C5	5	C5	0	0	0	0	0	0	0	1484.14	2502.32	1551.83
Deoxyuridine	Deoxyuridine_C6	6	C6	0	0	0	0	0	0	0	0	0	0
Deoxyuridine	Deoxyuridine_C7	7	C7	0	0	0	0	0	0	0	0	0	0
Deoxyuridine	Deoxyuridine_C8	8	C8	0	0	0	0	0	0	0	0	0	0
Deoxyuridine	Deoxyuridine_C9	9	C9	0	0	0	0	0	0	0	0	0	0
Dihydroxyacetone phosphate	Dihydroxyacetone phosphate_C0	0	C0	0	11570	11299.3	3616.75	3727.87	9488	6396.53	21886.1	14675.6	29372.9
Dihydroxyacetone phosphate	Dihydroxyacetone phosphate_C1	1	C1	0.00132926	0	0	0	0	0	0	0	0	0
Dihydroxyacetone phosphate	Dihydroxyacetone phosphate_C2	2	C2	1039.37	4731.3	5127.09	2757.85	2694.51	3148.62	1972.35	4576.59	3637.31	3808.67
Dihydroxyacetone phosphate	Dihydroxyacetone phosphate_C3	3	C3	0	82.4809	0	0	0	0	0	43.1636	0	0
Gluconic acid	Gluconic acid_C0	0	C0	0	19576	21561.3	9027.45	6484.06	5387.27	8799.21	22935.6	21869.2	32969.4
Gluconic acid	Gluconic acid_C1	1	C1	0	0	0	0	0	0	0	62.1027	0	448.579
Gluconic acid	Gluconic acid_C2	2	C2	0	0	0	0	0	0	0	0	0	0
Gluconic acid	Gluconic acid_C3	3	C3	0	0	0	0	0	0	0	0	0	0
Gluconic acid	Gluconic acid_C4	4	C4	0	0	0	0	0	0	0	0	0	0
Gluconic acid	Gluconic acid_C5	5	C5	0	0	0	0	0	0	0	0	0	0
Gluconic acid	Gluconic acid_C6	6	C6	0	408.12	375.28	418.93	432.55	169.82	0	0	0	341.46
Glutamic acid	Glutamic acid_C0	0	C0	1574.79	2.24511e+06	2.29962e+06	1.31673e+06	590189	924907	816816	3.34922e+06	2.88026e+06	3.88058e+06
Glutamic acid	Glutamic acid_C1	1	C1	0	0	0	0	0	0	0	12226.2	0	0
Glutamic acid	Glutamic acid_C2	2	C2	0	0	0	0	0	0	0	0	0	0
Glutamic acid	Glutamic acid_C3	3	C3	0	0	0	0	0	0	0	0	0	0
Glutamic acid	Glutamic acid_C4	4	C4	0	0	0	0	0	0	0	0	0	0
Glutamic acid	Glutamic acid_C5	5	C5	0	0	357.48	0	0	0	719.26	313.209	0	0
Glutamine	Glutamine_C0	0	C0	340.16	4342	6146.04	3478.03	3580.81	4296.33	3213.03	4314.52	3962.16	5600.43
Glutamine	Glutamine_C1	1	C1	0	1058.25	1208.85	0	0	0	0	1605.07	1521.11	1516.5
Glutamine	Glutamine_C2	2	C2	0	0	0	0	0	0	0	0	0	0
Glutamine	Glutamine_C3	3	C3	0	0	0	0	0	0	0	0	0	0
Glutamine	Glutamine_C4	4	C4	0	0	0	0	0	0	0	0	0	0
Glutamine	Glutamine_C5	5	C5	0	0	0	0	0	0	0	0	0	0
Glycerophosphocholine	Glycerophosphocholine_C0	0	C0	0	9959.05	8461.32	7184.23	3008.58	5913.74	4817.23	7145.13	7950.12	9575.09
Glycerophosphocholine	Glycerophosphocholine_C1	1	C1	0	0	0	0	187.561	0	61.0579	244.399	0	0
Glycerophosphocholine	Glycerophosphocholine_C2	2	C2	0	0	0	0	0	0	0	0	0	0
Glycerophosphocholine	Glycerophosphocholine_C3	3	C3	0	0	282.921	1348.11	157.004	945.551	642.85	617.567	374.718	243.778
Glycerophosphocholine	Glycerophosphocholine_C4	4	C4	0.00988977	0.00165681	0	0	0	0	0	0	0	0
Glycerophosphocholine	Glycerophosphocholine_C5	5	C5	429.543	468.852	258.874	582.211	328.38	467.698	345.899	215.674	391.715	701.709
Glycerophosphocholine	Glycerophosphocholine_C6	6	C6	0	0	0	0	0	0	0	0	0	0
Glycerophosphocholine	Glycerophosphocholine_C7	7	C7	0	0	0	0	0	0	0	0	0	0
Glycerophosphocholine	Glycerophosphocholine_C8	8	C8	0	0	0	0	0	0	0	0	0	0
Glycine	Glycine_C0	0	C0	12895.5	43776.7	46676.1	42995.7	20850.3	26918.2	20173.6	64850	66024.1	71910.1
Glycine	Glycine_C1	1	C1	333.947	0	0	0	0	0	0	0	0	0
Glycine	Glycine_C2	2	C2	0	0	0	0	0	0	0	0	0	0
Guanine	Guanine_C0	0	C0	0	210197	216648	238657	50938.4	87063.9	49345.2	221932	242650	218801
Guanine	Guanine_C1	1	C1	0	0	0	0	0	0	0	0	0	0
Guanine	Guanine_C2	2	C2	0	0	0	0	0	0	0	0	0	0
Guanine	Guanine_C3	3	C3	0	0	0	0	0	0	0	0	0	0
Guanine	Guanine_C4	4	C4	0	0	0	0	0	0	0	0	0	0
Guanine	Guanine_C5	5	C5	0	0	0	0	0	0	0	0	0	0
Leucine	Leucine_C0	0	C0	18590.9	1.28815e+06	1.17546e+06	2.15407e+06	377149	568484	470199	1.6175e+06	1.71745e+06	1.83847e+06
Leucine	Leucine_C1	1	C1	801.237	0	0	0	0	0	0	0	0	0
Leucine	Leucine_C2	2	C2	0	0	0	0	0	0	0	0	0	0
Leucine	Leucine_C3	3	C3	0	0	0	0	0	0	0	0	0	0
Leucine	Leucine_C4	4	C4	0	0	0	0	0	0	0	0	0	0
Leucine	Leucine_C5	5	C5	0	0	0	0	0	0	0	0	0	0
Leucine	Leucine_C6	6	C6	0	0	0	0	0	0	345.61	0	0	0
Lysine	Lysine_C0	0	C0	0	3624.33	3278.81	3295.58	1195.31	1928.45	1869.94	5056.13	6320.06	7482.17
Lysine	Lysine_C1	1	C1	0	0	0	0	0	0	0	0	0	0
Lysine	Lysine_C2	2	C2	0	0	0	0	0	0	0	0	0	0
Lysine	Lysine_C3	3	C3	0	0	0	0	0	0	0	0	0	0
Lysine	Lysine_C4	4	C4	0	0	0	0	0	0	0	0	0	0
Lysine	Lysine_C5	5	C5	0	0	0	329.255	0	0	0	0	0	0
Lysine	Lysine_C6	6	C6	0	0	0	0	0	0	0	0	0	0
Maltose	Maltose_C0	0	C0	528.783	260078	248680	150374	83800.5	98255.1	91539.2	314619	305461	332786
Maltose	Maltose_C1	1	C1	0	0	0	0	0	0	0	0	0	0
Maltose	Maltose_C2	2	C2	0	0	0	0	0	0	0	0	0	0
Maltose	Maltose_C3	3	C3	0	254.801	0	0	0	0	0	314.283	245.802	296.832
Maltose	Maltose_C4	4	C4	0	131.719	0	0	0	0	0	0	417.376	0
Maltose	Maltose_C5	5	C5	0	903.103	412.115	0	0	426.948	0	293.341	312.373	1284.25
Maltose	Maltose_C6	6	C6	0	0	0	0	0	0	0	0	0	0
Maltose	Maltose_C7	7	C7	0	0	0	0.0150852	0	0	0	0	0	0
Maltose	Maltose_C8	8	C8	0	0	0	294.818	0	0	0	0	0	0
Maltose	Maltose_C9	9	C9	0	0	0	0	0	0	0	0	0	0
Maltose	Maltose_C10	10	C10	0	0	0	0	0	0	0	0.00023805	0	0
Maltose	Maltose_C11	11	C11	0	0	0	0	0	0	0	186.807	0	0
Maltose	Maltose_C12	12	C12	0	0	0	0	0	0	0	0	0	0
Methionine	Methionine_C0	0	C0	2153.18	132330	158927	246228	33343.1	57409	45037.6	164262	198450	214650
Methionine	Methionine_C1	1	C1	4874.52	0	0	0	1581.41	0	94.2424	0	0	0
Methionine	Methionine_C2	2	C2	846.44	244.315	229.557	151.363	251.744	297.822	447.525	0	71.8205	186.857
Methionine	Methionine_C3	3	C3	0	0	0	0	0	0	0	0	0	249.95
Methionine	Methionine_C4	4	C4	0	0	0	0	0	488.88	0	0	0	0
Methionine	Methionine_C5	5	C5	0	0	0	0	0	0	0	0	0	0
Myristic acid	Myristic acid_C0	0	C0	19405.5	49597.3	62065.8	91693.3	50018.2	42084.4	59663.2	51323.3	45513.4	76359.5
Myristic acid	Myristic acid_C1	1	C1	78.8201	367.852	0	0	1278.44	0	1535.07	0	1348.61	0
Myristic acid	Myristic acid_C2	2	C2	0	0	0	0	256.796	4.08654	0	0	0	0
Myristic acid	Myristic acid_C3	3	C3	0	268.565	0	0	0	0	0	0	0	0
Myristic acid	Myristic acid_C4	4	C4	0	0	0	0	0	0	0	0	0	0
Myristic acid	Myristic acid_C5	5	C5	0	0	0	0	0	0	0	0	0	0
Myristic acid	Myristic acid_C6	6	C6	0	0	0	0	0	0	0	0	0	0
Myristic acid	Myristic acid_C7	7	C7	0	0	0	0	0	0	0	0	0	0
Myristic acid	Myristic acid_C8	8	C8	0	0	0	0	0	0	0	0	0	0
Myristic acid	Myristic acid_C9	9	C9	0	0	0	0	0	0	0	0	0	0
Myristic acid	Myristic acid_C10	10	C10	0	0	0	0	0	0	0	0	0	0
Myristic acid	Myristic acid_C11	11	C11	0	0	0	0	0	0	0	0	0	0
Myristic acid	Myristic acid_C12	12	C12	0	0	0	0	0	0	0	0	0	0
Myristic acid	Myristic acid_C13	13	C13	0	0	0	0	0	0	0	0	0	0
Myristic acid	Myristic acid_C14	14	C14	0	0	0	0	0	0	0	0	0	0
Phthalic acid	Phthalic acid_C0	0	C0	9487.36	16706.3	13981.9	12842.8	10522.2	8382.77	41821.1	9468.61	10305.9	25954.9
Phthalic acid	Phthalic acid_C1	1	C1	0	0	452.403	0	0	0	0	0	0	0
Phthalic acid	Phthalic acid_C2	2	C2	0	0	0	0	0	0	0	0	0	0
Phthalic acid	Phthalic acid_C3	3	C3	0	0	0	0	0	0	0	0	0	0
Phthalic acid	Phthalic acid_C4	4	C4	0.00029879	0	0	0.00146985	0	0.00882431	0	0	0	0
Phthalic acid	Phthalic acid_C5	5	C5	391.071	564.564	612.93	575.654	0	717.339	469.986	374.068	0	300.331
Phthalic acid	Phthalic acid_C6	6	C6	0	0	0	0	0	0	0	0	0	0
Phthalic acid	Phthalic acid_C7	7	C7	0	0	0	0	0	0	0	0	0	0
Phthalic acid	Phthalic acid_C8	8	C8	324.29	546.289	761.279	927.609	364.4	713.279	645.429	1025.93	707.78	756.32
Proline	Proline_C0	0	C0	8240.8	477333	493553	702394	141296	189848	164998	709898	752570	894958
Proline	Proline_C1	1	C1	614.855	0	0	0	0	0	0	0	0	0
Proline	Proline_C2	2	C2	0	0	0	0	0	0	0	0	0	0
Proline	Proline_C3	3	C3	0	0	0	0	0	0	0	0	0	0
Proline	Proline_C4	4	C4	0	0	0	0	0	0	0	0	0	0
Proline	Proline_C5	5	C5	0	0	0	0	0	0	0	0	0	0
Ribose 5-phosphate	Ribose 5-phosphate_C0	0	C0	0	109477	108161	59134.9	86404.9	113987	106914	161998	218440	233712
Ribose 5-phosphate	Ribose 5-phosphate_C1	1	C1	0	0	0	0	0	0	0	0	0	0
Ribose 5-phosphate	Ribose 5-phosphate_C2	2	C2	0	0	0	0	0	0	0	0	0	0
Ribose 5-phosphate	Ribose 5-phosphate_C3	3	C3	0	0	0	0	0	0	0	0	0	0
Ribose 5-phosphate	Ribose 5-phosphate_C4	4	C4	0	0	0	0	0	0	0	0	0	0
Ribose 5-phosphate	Ribose 5-phosphate_C5	5	C5	0	0	0	0	0	0	0	0	0	0
Taurine	Taurine_C0	0	C0	0	6350.42	5568.89	4533.24	4043.06	4587.4	3464.7	7633.2	7062.36	5655.33
Taurine	Taurine_C1	1	C1	0	0	0	0	0	0	0	0	0	253.901
Taurine	Taurine_C2	2	C2	0	0	0	0	0	0	0	0	0	0
Threonine	Threonine_C0	0	C0	4104.58	320658	348742	257507	83038.7	122662	123931	554676	453836	584201
Threonine	Threonine_C1	1	C1	0	0	0	0	0	0	0	0	0	0
Threonine	Threonine_C2	2	C2	0	0	0	0	0	0	0	0	0	0
Threonine	Threonine_C3	3	C3	0	0	0	0	0	0	0	0	0	0
Threonine	Threonine_C4	4	C4	0	0	0	0	0	0	0	0	0	0
Uridine	Uridine_C0	0	C0	0	22023.6	19503.3	26669.8	11552.1	16541.8	10485.3	25657.8	30424.9	20861.3
Uridine	Uridine_C1	1	C1	0	0	0	0	0	0	0	0	0	0
Uridine	Uridine_C2	2	C2	0	0	0	0	310.142	0	0	0	0	0
Uridine	Uridine_C3	3	C3	0	0	0	0	0	0	0	0	0	0
Uridine	Uridine_C4	4	C4	0	0	0	0	0	0	0	0	0	0
Uridine	Uridine_C5	5	C5	0	0	0	0	0	0	0	0	0	0
Uridine	Uridine_C6	6	C6	0	0	0	0	0	0	0	0	0	0
Uridine	Uridine_C7	7	C7	0	0	0	0	0	0	0	0	0	0
Uridine	Uridine_C8	8	C8	0	0	0	0	0	0	0	0	0	0
Uridine	Uridine_C9	9	C9	0	0	0	0	0	0	0	0	0	0
Uridine 5'-diphosphate	Uridine 5'-diphosphate_C0	0	C0	836.013	319053	326290	176579	99063.3	142448	121277	362307	490752	666102
Uridine 5'-diphosphate	Uridine 5'-diphosphate_C1	1	C1	0	1276.63	2666.86	1453.5	404.036	0	1314.33	4607.97	0	0
Uridine 5'-diphosphate	Uridine 5'-diphosphate_C2	2	C2	0	0	0	0	0	0	0	0	0	0
Uridine 5'-diphosphate	Uridine 5'-diphosphate_C3	3	C3	0	0	0	0	0	0	0	0	0	0
Uridine 5'-diphosphate	Uridine 5'-diphosphate_C4	4	C4	0	0	0	0	0	0	0	0	0	0
Uridine 5'-diphosphate	Uridine 5'-diphosphate_C5	5	C5	0	0	0.00054061	0	0	0	0	0	0	0
Uridine 5'-diphosphate	Uridine 5'-diphosphate_C6	6	C6	0	0	380.207	0	0	0	0	0	0	0
Uridine 5'-diphosphate	Uridine 5'-diphosphate_C7	7	C7	0	0	0	0	0	0	0	0	0	0
Uridine 5'-diphosphate	Uridine 5'-diphosphate_C8	8	C8	0	0	0	0	0	0	0	0	0	0
Uridine 5'-diphosphate	Uridine 5'-diphosphate_C9	9	C9	0	0	0	0	0	0	0	0	0	0
Uridine 5'-monophosphate	Uridine 5'-monophosphate_C0	0	C0	706.268	1.13203e+06	1.30468e+06	799234	599170	603229	539611	1.38878e+06	1.46115e+06	1.50968e+06
Uridine 5'-monophosphate	Uridine 5'-monophosphate_C1	1	C1	0	0	2421.9	0	0	0	0	19368.2	4506.21	0
Uridine 5'-monophosphate	Uridine 5'-monophosphate_C2	2	C2	0	0	0	0	0	0	0	0	0	0
Uridine 5'-monophosphate	Uridine 5'-monophosphate_C3	3	C3	0	0	241.825	0	0	310.262	0	0	137.164	0
Uridine 5'-monophosphate	Uridine 5'-monophosphate_C4	4	C4	0	0	0	0	0	0	0	0	0	0
Uridine 5'-monophosphate	Uridine 5'-monophosphate_C5	5	C5	0	0	0	0	0	0	337.438	748.065	404.643	0
Uridine 5'-monophosphate	Uridine 5'-monophosphate_C6	6	C6	0	0	0	0	0	0	0	0	0	0
Uridine 5'-monophosphate	Uridine 5'-monophosphate_C7	7	C7	0	0.0150008	0	0	0.00417169	0	0	0	0	0
Uridine 5'-monophosphate	Uridine 5'-monophosphate_C8	8	C8	0	11729.9	9083.59	6178.91	3262.19	4577.82	3391.18	15247.4	13650.3	15046.9
Uridine 5'-monophosphate	Uridine 5'-monophosphate_C9	9	C9	0	0	1307.47	679.966	0	652.857	0	1798.55	1227.69	1701.78
Valine	Valine_C0	0	C0	10228.4	828172	963108	1.26767e+06	240429	373245	290261	1.2182e+06	1.05957e+06	1.24076e+06
Valine	Valine_C1	1	C1	147.456	0	0	0	0	0	0	0	0	0
Valine	Valine_C2	2	C2	0	0	0	0	0	0	0	0	0	0
Valine	Valine_C3	3	C3	0	0	0	0	0	0	0	0	0	0
Valine	Valine_C4	4	C4	0	0	0	0	0	0	0	0	0	0
Valine	Valine_C5	5	C5	1793.91	584.47	2165.38	2955.92	1153.19	1440.41	1176.33	1250.43	519.69	478.81
Acetyl-CoA	Acetyl-CoA_C0	0	C0	0	13873.4	14316.2	13114.5	1716.36	745.239	1559.86	12513.2	9725.08	17454.4
Acetyl-CoA	Acetyl-CoA_C1	1	C1	0	577.832	224.949	1190.48	0	0	0	0	0	0
Acetyl-CoA	Acetyl-CoA_C2	2	C2	0	89.9056	0	0	0	0	0	58.0441	0	0
Acetyl-CoA	Acetyl-CoA_C3	3	C3	0	0	0	0	0	0	0	0	0	0
Acetyl-CoA	Acetyl-CoA_C4	4	C4	0	0	0	0	0	0	0	0	0	0
Acetyl-CoA	Acetyl-CoA_C5	5	C5	0	0	0	0	0	0	0	0	0	0
Acetyl-CoA	Acetyl-CoA_C6	6	C6	0	0	0	0	0	0	0	0	0	0
Acetyl-CoA	Acetyl-CoA_C7	7	C7	0	0	0	0	0	0	0	0	0	0
Acetyl-CoA	Acetyl-CoA_C8	8	C8	0	0	0	0	0	0	0	0	0	0
Acetyl-CoA	Acetyl-CoA_C9	9	C9	0	0	0	0	0	0	0	0	0	0
Acetyl-CoA	Acetyl-CoA_C10	10	C10	0	0	0	0	0	0	0	0	0	0
Acetyl-CoA	Acetyl-CoA_C11	11	C11	0	0	0	0	0	0	0	0	0	0
Acetyl-CoA	Acetyl-CoA_C12	12	C12	0	0	0	0	0	0	0	0	0	0
Acetyl-CoA	Acetyl-CoA_C13	13	C13	0	0	0	0	0	0	0	0	0	0
Acetyl-CoA	Acetyl-CoA_C14	14	C14	0	0	0	0	0	0	0	0	0	0
Acetyl-CoA	Acetyl-CoA_C15	15	C15	0	0	0	0	0	0	0	0	0	0
Acetyl-CoA	Acetyl-CoA_C16	16	C16	0	0	0	0	0	0	0	0	0	0
Acetyl-CoA	Acetyl-CoA_C17	17	C17	0	0	0	0	0	0	0	0	0	0
Acetyl-CoA	Acetyl-CoA_C18	18	C18	0	0	0	0	0	0	0	0	0	0
Acetyl-CoA	Acetyl-CoA_C19	19	C19	0	0.00490165	0.00177372	0	0	0	0	0.00406432	0	0.00324552
Acetyl-CoA	Acetyl-CoA_C20	20	C20	0	212.894	77.0379	0	0	0	0	176.526	0	140.963
Acetyl-CoA	Acetyl-CoA_C21	21	C21	0	0	0	0	0	0	0.000455	0	0	0
Acetyl-CoA	Acetyl-CoA_C22	22	C22	0	0	0	0	0	0	355.776	0	0	0
Acetyl-CoA	Acetyl-CoA_C23	23	C23	0	0	0	0	0	0	0	0	0	0
Adenosine triphosphate	Adenosine triphosphate_C0	0	C0	375.361	11599.8	12231.6	7004.9	5021.35	9329.4	5827.5	12778.3	22995	26374
Adenosine triphosphate	Adenosine triphosphate_C1	1	C1	0	76.2842	122.964	0	11.5269	0	0	0	463.413	928.335
Adenosine triphosphate	Adenosine triphosphate_C2	2	C2	0	0	0	0	0	0	0	0	0	0
Adenosine triphosphate	Adenosine triphosphate_C3	3	C3	0	0	0	0	0	0	0	0	0	0
Adenosine triphosphate	Adenosine triphosphate_C4	4	C4	0	0	0	0	0	0	0	0	0	190.709
Adenosine triphosphate	Adenosine triphosphate_C5	5	C5	0	0	0	0	0	0	0	0	0	0
Adenosine triphosphate	Adenosine triphosphate_C6	6	C6	0	0	0	0	0	0	0	0	0	0
Adenosine triphosphate	Adenosine triphosphate_C7	7	C7	0	0	0	0	0	0	0	0	0	0
Adenosine triphosphate	Adenosine triphosphate_C8	8	C8	0	0	0	0	0	0	0	0	0	285.466
Adenosine triphosphate	Adenosine triphosphate_C9	9	C9	0	0	0	0	0	0	0	0	0	0
Adenosine triphosphate	Adenosine triphosphate_C10	10	C10	0	0	0	0	0	0	0	0	0	0
Asparagine	Asparagine_C0	0	C0	298.174	76043.2	69947.4	51416.1	32388.9	46926.1	38822.9	93255.1	85293.3	105027
Asparagine	Asparagine_C1	1	C1	0	0	0	0	0	0	0	0	0	0
Asparagine	Asparagine_C2	2	C2	0	0	0	0	0	0	0	0	0	0
Asparagine	Asparagine_C3	3	C3	0	0	0	0	0	0	0	0	0	0
Asparagine	Asparagine_C4	4	C4	0	0	0	0	0	0	0	0	0	0
Aspartic acid	Aspartic acid_C0	0	C0	1105.58	712637	806345	373132	197362	428665	369717	1.11448e+06	1.08678e+06	1.25685e+06
Aspartic acid	Aspartic acid_C1	1	C1	0	0	0	0	0	0	0	0	0	0
Aspartic acid	Aspartic acid_C2	2	C2	0	0	0	0	0	0	0	0	0	0
Aspartic acid	Aspartic acid_C3	3	C3	0	0	0	0	0	0	0	0	0	0
Aspartic acid	Aspartic acid_C4	4	C4	0	0	0	0	0	0	0	0	0	0
Cystine	Cystine_C0	0	C0	142.515	6570.88	6721.55	3461.06	2664.55	5951.28	3323.59	8638.83	11402.3	9196.64
Cystine	Cystine_C1	1	C1	0	0	0	0	0	0	0	0	0	0
Cystine	Cystine_C2	2	C2	0	0	0	0	0	0	0	0	0	0
Cystine	Cystine_C3	3	C3	0	0	0	0	0	0	129.894	0	0	0
Cystine	Cystine_C4	4	C4	0	0	0	0	0	0	0	0	0	0
Cystine	Cystine_C5	5	C5	0	0	0	0	0	0	0	0	0	0
Cystine	Cystine_C6	6	C6	0	0	0	0	0	0	0	0	0	0
Deoxyribose 5-phosphate	Deoxyribose 5-phosphate_C0	0	C0	0	205463	179456	114060	41687.8	47069.8	49706.1	219330	222325	207890
Deoxyribose 5-phosphate	Deoxyribose 5-phosphate_C1	1	C1	0	0	0	0	311.479	0	0	0	0	0
Deoxyribose 5-phosphate	Deoxyribose 5-phosphate_C2	2	C2	0	0	0	0	0	0	0	422.392	0	644.34
Deoxyribose 5-phosphate	Deoxyribose 5-phosphate_C3	3	C3	0	0	0	0	0	0	0	0	0	0
Deoxyribose 5-phosphate	Deoxyribose 5-phosphate_C4	4	C4	0	169937	140864	94808.1	29776.2	48845.7	41595.7	188152	208122	240651
Deoxyribose 5-phosphate	Deoxyribose 5-phosphate_C5	5	C5	0	7559.3	7161.45	4303.16	19138	18327.2	22880.7	92843.2	92358.7	77669.4
Dodecanoic acid	Dodecanoic acid_C0	0	C0	12165	16894.1	14488.7	25868	15411.7	14099.9	19237.1	14803.9	17140.6	22358.3
Dodecanoic acid	Dodecanoic acid_C1	1	C1	0	0	0	64.6954	0	0	0	930.998	0	0
Dodecanoic acid	Dodecanoic acid_C2	2	C2	0	0	0	0	0	0	0	0	0	0
Dodecanoic acid	Dodecanoic acid_C3	3	C3	0	0	0	0	0	0	0	0	0	0
Dodecanoic acid	Dodecanoic acid_C4	4	C4	0	0	0	0	0	0	0	0	0	0
Dodecanoic acid	Dodecanoic acid_C5	5	C5	0	0	0	0	0	0	0	0	0	0
Dodecanoic acid	Dodecanoic acid_C6	6	C6	0.0221758	0	0	0	0	0	0	0	0	0
Dodecanoic acid	Dodecanoic acid_C7	7	C7	231.226	0	0	0	0	0	0	0	0	0
Dodecanoic acid	Dodecanoic acid_C8	8	C8	0	0	0	0	0	0	0	0	0	0
Dodecanoic acid	Dodecanoic acid_C9	9	C9	0	0	0	0	0	0	0	0	0	0
Dodecanoic acid	Dodecanoic acid_C10	10	C10	0	0	0	0	0	0	0	0	0	0
Dodecanoic acid	Dodecanoic acid_C11	11	C11	0	0	0	0	0	0	0	0	0	0
Dodecanoic acid	Dodecanoic acid_C12	12	C12	0	0	0	0	0	0	0	0	0	0
FAD	FAD_C0	0	C0	0	226656	240334	397552	51402	68308.7	49215.4	319157	384604	396431
FAD	FAD_C1	1	C1	0	0	0	0	0	0	62.4427	0	0	0
FAD	FAD_C2	2	C2	0	2417.69	3562.34	4394.73	607.895	0	247.453	594.446	0	1471.31
FAD	FAD_C3	3	C3	0	0	0	341.895	0	103.856	0	770.365	2813.79	0
FAD	FAD_C4	4	C4	0	0	0	0	0	0	0	0	0	130.538
FAD	FAD_C5	5	C5	0	0	0	0	0	0	0	0	0	0
FAD	FAD_C6	6	C6	0	2.74386	5.48754	0	0	0	0	1.83089	0	3.13376
FAD	FAD_C7	7	C7	0	595.468	1134.79	0	0	0	0	730.643	0	1346.09
FAD	FAD_C8	8	C8	0	0	0	0	0	0	1.68696	0	0	0
FAD	FAD_C9	9	C9	0	0	0	0	1.57183	0	423.604	0	0	0
FAD	FAD_C10	10	C10	0	0	0	0	467.692	0	0	0	0	0
FAD	FAD_C11	11	C11	0	0	0	0	0	0	0	1.64859	1.31789	2.38768
FAD	FAD_C12	12	C12	0.963281	0	0	0	0	0	0	730.566	568.026	1065.97
FAD	FAD_C13	13	C13	508.946	0	0	0	0	0	0	0	0	0
FAD	FAD_C14	14	C14	0	0	0	0	0	0	0	0	0	0
FAD	FAD_C15	15	C15	0	0	0	0	0	0	0	0	0	0
FAD	FAD_C16	16	C16	0	0	0	0	0	0	0	0	0	0.25221
FAD	FAD_C17	17	C17	0.446206	0	0	0.238563	0	0.540493	0	0	0.248591	384.445
FAD	FAD_C18	18	C18	872.164	0	0	459.423	0	1040.88	0	0	479.197	0
FAD	FAD_C19	19	C19	0	0	0	0	0	0	0	0	0	0
FAD	FAD_C20	20	C20	0	0	0	0	0	0	0	0	0	0
FAD	FAD_C21	21	C21	0	0	0	0	0	0	0	0	0	0
FAD	FAD_C22	22	C22	0	0	0	0	0	0	0	0	0	0
FAD	FAD_C23	23	C23	0	0	0	0	0	0	0	0	0	0
FAD	FAD_C24	24	C24	0	0	0	0	0	0	0.00286073	0	0	0
FAD	FAD_C25	25	C25	0	0	0	0	0	0	372.794	0	0	0
FAD	FAD_C26	26	C26	0	0	0	0	0	0	0	0	0	0
FAD	FAD_C27	27	C27	0	0	0	0	0	0	0	0	0	0
Glycerol 3-phosphate	Glycerol 3-phosphate_C0	0	C0	0	81243.2	90209.1	58087	25783.7	44912.8	35009.1	190589	149686	230842
Glycerol 3-phosphate	Glycerol 3-phosphate_C1	1	C1	0	0	0	141.975	261.519	0	811.37	0	0	0
Glycerol 3-phosphate	Glycerol 3-phosphate_C2	2	C2	0	0	0	0	0	0	0	0	0	0
Glycerol 3-phosphate	Glycerol 3-phosphate_C3	3	C3	0	0	0	0	0	0	0	0	0	0
Guanosine	Guanosine_C0	0	C0	0	103641	94011.1	131556	73782.8	79145.9	61421.8	128687	189593	148569
Guanosine	Guanosine_C1	1	C1	0	289.778	0	0	0	0	0	0	0	0
Guanosine	Guanosine_C2	2	C2	0	0	0	0	0	0	382.578	272.531	0.0723219	0
Guanosine	Guanosine_C3	3	C3	0	0	0	0	0	0	0	0	0	0
Guanosine	Guanosine_C4	4	C4	0	0	0	0	0	0	0	0	0	0
Guanosine	Guanosine_C5	5	C5	0	0	0	0	0	0	0	0	0	0
Guanosine	Guanosine_C6	6	C6	0	0	0	0	0	0	0	0	0	0
Guanosine	Guanosine_C7	7	C7	0	0	0	0	0	0	0	0	0	0
Guanosine	Guanosine_C8	8	C8	0	0	0	0	0	0	0	0	0	0
Guanosine	Guanosine_C9	9	C9	0	0	0	0	0	0	0	0	0	0
Guanosine	Guanosine_C10	10	C10	363.84	0	0	0	165.08	0	0	0	229.98	0
Isoleucine	Isoleucine_C0	0	C0	12351.1	682276	749450	1.21959e+06	220274	316365	258961	938617	1.02139e+06	1.23689e+06
Isoleucine	Isoleucine_C1	1	C1	956.679	0	0	0	0	0	0	0	0	0
Isoleucine	Isoleucine_C2	2	C2	0	0	0	0	0	0	0	0	0	0
Isoleucine	Isoleucine_C3	3	C3	0	0	0	0	0	0	0	0	0	0
Isoleucine	Isoleucine_C4	4	C4	0	0	0	0	0	0	0	0	0	0
Isoleucine	Isoleucine_C5	5	C5	0	0	0	0	0	0	0	0	0	0
Isoleucine	Isoleucine_C6	6	C6	0	0	0	0	0	0	0	0	0	0
Malic acid	Malic acid_C0	0	C0	19321.9	118953	118925	66009.7	141325	127186	138944	92432.1	88771.4	95222.5
Malic acid	Malic acid_C1	1	C1	0	0	0	0	0	0	0	0	0	0
Malic acid	Malic acid_C2	2	C2	0	0	0	0	0	270.46	0	0	0	0
Malic acid	Malic acid_C3	3	C3	0	0	0	0	0	0	0	0	0	0
Malic acid	Malic acid_C4	4	C4	0	0	0	0	0	0	0	0	0	0
NAD	NAD_C0	0	C0	1819.78	1.33333e+06	1.60938e+06	1.16258e+06	793004	1.14099e+06	1.01691e+06	1.35529e+06	2.13576e+06	2.1416e+06
NAD	NAD_C1	1	C1	0	19068.5	9894.7	28402.3	7207.26	16602.8	0	4977.58	10835.6	26270
NAD	NAD_C2	2	C2	0	1851.11	9859.42	0	3983.48	2670.87	1319.57	13909.6	0	11822
NAD	NAD_C3	3	C3	0	3489.8	256.463	2075.69	700.82	296.986	1978.07	506.316	6425.89	4627.04
NAD	NAD_C4	4	C4	0	0	0	0	0	317.934	0	0	0	0
NAD	NAD_C5	5	C5	0	0	0	0	328.794	592.282	539.983	550.373	625.269	1825.82
NAD	NAD_C6	6	C6	0	0	0	0	0	0	0	0	0	0
NAD	NAD_C7	7	C7	0	0	0	0	0	0	0	0	0	0
NAD	NAD_C8	8	C8	0	0	0	0	0	0	0	0	0	0
NAD	NAD_C9	9	C9	0	0	0	0	0	0	0	0	0	0
NAD	NAD_C10	10	C10	0	0	0	0	0	0	0	0	0	0
NAD	NAD_C11	11	C11	0	0	0	0	0	0	0	0	0	0
NAD	NAD_C12	12	C12	0	0	0	0	0	0	0	0	0	0
NAD	NAD_C13	13	C13	0	0	0	0	0	0	0	0	0	0
NAD	NAD_C14	14	C14	0	0	0	0	0	0	0	0	0.0387242	0
NAD	NAD_C15	15	C15	0	0	0	0	0	0	0	0	240.075	0
NAD	NAD_C16	16	C16	0	0	0	0	0	0	0	0	0	0
NAD	NAD_C17	17	C17	0	0	0.0215874	0	0	0	0	0.057031	0	0.010372
NAD	NAD_C18	18	C18	0	1231.01	937.764	577.45	0	0	0	2477.43	0	450.487
NAD	NAD_C19	19	C19	0	257.98	0	132.565	0	0	0	0	0	0
NAD	NAD_C20	20	C20	0	0	374.859	0	0	0	0	402.407	0	0
NAD	NAD_C21	21	C21	0	0	0	0	0	0	0	0	0	0
Oxalic acid	Oxalic acid_C0	0	C0	7506.71	17981.3	15678.3	7946.68	13560.1	15632.5	13150.2	14799.9	15341.5	14415.9
Oxalic acid	Oxalic acid_C1	1	C1	0	0	0	138.537	0	0	0	0	97.7607	0
Oxalic acid	Oxalic acid_C2	2	C2	0	0	369.305	0	0	0	0	0	0	0
Palmitic acid	Palmitic acid_C0	0	C0	545005	3.97139e+06	4.95862e+06	5.63354e+06	5.3303e+06	4.28959e+06	5.69279e+06	3.68889e+06	3.73793e+06	6.34468e+06
Palmitic acid	Palmitic acid_C1	1	C1	4928.58	7355.66	20476.7	0	21604.1	11379.3	0	23920.6	11733.8	21565.4
Palmitic acid	Palmitic acid_C2	2	C2	0	0	0	0	0	0	0	0	0	0
Palmitic acid	Palmitic acid_C3	3	C3	588.084	0	0	519.135	0	0	0	366.296	0	0
Palmitic acid	Palmitic acid_C4	4	C4	0	0	0	0	0	0	0	145.226	0	0
Palmitic acid	Palmitic acid_C5	5	C5	0	0	0	0	0	0	0	0	0	0
Palmitic acid	Palmitic acid_C6	6	C6	0	0	0	0	0	0	0	0	0	0
Palmitic acid	Palmitic acid_C7	7	C7	0	0	0	0	0	0	0	0	0	0
Palmitic acid	Palmitic acid_C8	8	C8	0	0	0	0	0	0	0	0	0	0
Palmitic acid	Palmitic acid_C9	9	C9	0	0.065666	0	0	0.077212	0	0	0.0623731	0	0
Palmitic acid	Palmitic acid_C10	10	C10	0	407.104	0	0	478.684	0	0	386.795	0	0
Palmitic acid	Palmitic acid_C11	11	C11	0	0	0	0	0	0	0	0	0	0
Palmitic acid	Palmitic acid_C12	12	C12	0	0	0	0	0	0	0	0	0	0
Palmitic acid	Palmitic acid_C13	13	C13	0	0	0	0	0	0	0	0	0	0
Palmitic acid	Palmitic acid_C14	14	C14	0	0	0	0	0	0	0	0	0	0
Palmitic acid	Palmitic acid_C15	15	C15	0	0	0	0	0	0	0	0	0	0
Palmitic acid	Palmitic acid_C16	16	C16	0	0	0	0	0	0	0	0	0	0
Serine	Serine_C0	0	C0	838.236	205949	205286	123043	53220.5	80468.5	74203.4	282402	278568	345147
Serine	Serine_C1	1	C1	0	0	0	0	0	0	0	0	0	0
Serine	Serine_C2	2	C2	3342.4	2072.08	3915.9	529.968	1541.97	2317.53	2781.23	3138.75	1459.59	2298.23
Serine	Serine_C3	3	C3	0	0	0	0	0	0	0	0	0	0
Thymine	Thymine_C0	0	C0	2264.42	386867	389753	471728	26989.1	38974.8	22290.3	434188	499034	344329
Thymine	Thymine_C1	1	C1	0	0	0	0	0	0	627.867	0	0	0
Thymine	Thymine_C2	2	C2	0	0	0	0	0	0	0	0	0	0
Thymine	Thymine_C3	3	C3	0	0	0	0	0	0	0	0	0	0
Thymine	Thymine_C4	4	C4	0	0	0	0	0	0	0	0	0	0
Thymine	Thymine_C5	5	C5	434.62	946.4	212.04	357.83	449.64	360.04	288.32	609.75	298.71	264.98
Tyrosine	Tyrosine_C0	0	C0	448.252	181064	171094	186420	53537.5	83428.1	59665.5	203506	206549	230666
Tyrosine	Tyrosine_C1	1	C1	0	0	0	0	0	0	0	0	0	0
Tyrosine	Tyrosine_C2	2	C2	0	0	0	0	0	0	0	0	0	42.6305
Tyrosine	Tyrosine_C3	3	C3	0	0	0	0	501.336	0	0	0	0	0
Tyrosine	Tyrosine_C4	4	C4	0	0	0	0	0	0	0	0	0	0
Tyrosine	Tyrosine_C5	5	C5	0	646.903	0	296.774	0	0	0	523.965	0	869.819
Tyrosine	Tyrosine_C6	6	C6	0	0	0	0	0	0	0	0	0	0
Tyrosine	Tyrosine_C7	7	C7	0.00038204	0	0.00034432	0	0.00022295	0	0.00020518	0	0	0
Tyrosine	Tyrosine_C8	8	C8	298.722	307.178	269.31	267.54	251.431	178.298	160.458	282.174	326.291	425.317
Tyrosine	Tyrosine_C9	9	C9	0	0	0	0	0	307.242	0	0	192.779	0
Uracil	Uracil_C0	0	C0	2136.27	829180	735811	1.13396e+06	244450	262707	219857	1.03078e+06	1.11083e+06	872985
Uracil	Uracil_C1	1	C1	297.685	0	0	0	0	0	0	0	0	0
Uracil	Uracil_C2	2	C2	0	0	0	0	174.174	0	0	0	0	0
Uracil	Uracil_C3	3	C3	0	0	0	0	0	0	0	0	0	0
Uracil	Uracil_C4	4	C4	0	0	0	0	0	0	0	0	0	0
Uridine diphosphate glucose	Uridine diphosphate glucose_C0	0	C0	0	1.09307e+06	1.08413e+06	552032	180197	246509	177912	1.35565e+06	1.40939e+06	1.58694e+06
Uridine diphosphate glucose	Uridine diphosphate glucose_C1	1	C1	0	0	0	0	0	0	1816.3	20698.4	10958.3	4385.49
Uridine diphosphate glucose	Uridine diphosphate glucose_C2	2	C2	0	4924.3	2410.55	503.252	63.6832	442.07	0	3070.66	4884.41	7074.15
Uridine diphosphate glucose	Uridine diphosphate glucose_C3	3	C3	0	212.685	1250.76	539.222	383.585	280.769	412.363	3898.78	4302.44	4468.36
Uridine diphosphate glucose	Uridine diphosphate glucose_C4	4	C4	0	0	0	0	0	0	0	0	33.0317	0
Uridine diphosphate glucose	Uridine diphosphate glucose_C5	5	C5	0	0	0	0	0	0	0	0	0	0
Uridine diphosphate glucose	Uridine diphosphate glucose_C6	6	C6	0	0	0	0	0	0	0	0	0	0
Uridine diphosphate glucose	Uridine diphosphate glucose_C7	7	C7	0	0	0	0	0	0	0	0	0	0
Uridine diphosphate glucose	Uridine diphosphate glucose_C8	8	C8	0	0	0	0	0	0	0	0	0	0
Uridine diphosphate glucose	Uridine diphosphate glucose_C9	9	C9	0	0	0	0	0	0	0	0	0	0
Uridine diphosphate glucose	Uridine diphosphate glucose_C10	10	C10	0	0	0	0	0	0	0	0	0	0
Uridine diphosphate glucose	Uridine diphosphate glucose_C11	11	C11	0	0	0	0	0	0	0	0	0	0
Uridine diphosphate glucose	Uridine diphosphate glucose_C12	12	C12	0	0	0	0	0	0	0	0	0	0
Uridine diphosphate glucose	Uridine diphosphate glucose_C13	13	C13	0	0	0	0	0	0	0	0	0	0
Uridine diphosphate glucose	Uridine diphosphate glucose_C14	14	C14	0	0	0	0	0	0	0	0	0	0
Uridine diphosphate glucose	Uridine diphosphate glucose_C15	15	C15	0	0	0	0	0	0	0	0	0	0
Adenosine monophosphate	Adenosine monophosphate_C0	0	C0	509.47	393026	459777	287603	354385	283483	319938	338448	416371	401100
Adenosine monophosphate	Adenosine monophosphate_C1	1	C1	334.006	0	6041.84	5001.87	0	5864.56	0	0	2868.72	5626.21
Adenosine monophosphate	Adenosine monophosphate_C2	2	C2	0	0	0	0	0	0	0	0	0	0
Adenosine monophosphate	Adenosine monophosphate_C3	3	C3	0	0	0	0	0	0	0	0	0	0
Adenosine monophosphate	Adenosine monophosphate_C4	4	C4	0	0	0	0	0	0	0	0	0	0
Adenosine monophosphate	Adenosine monophosphate_C5	5	C5	0	0	0	0	0	0	0	0	0	0
Adenosine monophosphate	Adenosine monophosphate_C6	6	C6	0	0	0	0	0	0	0	0	0	0
Adenosine monophosphate	Adenosine monophosphate_C7	7	C7	0	0	0	0	0	0	0	0	0	0
Adenosine monophosphate	Adenosine monophosphate_C8	8	C8	0	0	0	0	0	0	0	0	0	0
Adenosine monophosphate	Adenosine monophosphate_C9	9	C9	0	0	0	0	0	0	0	0	0	0
Adenosine monophosphate	Adenosine monophosphate_C10	10	C10	0	255.37	0	0	0	0	0	0	0	0
Alanine	Alanine_C0	0	C0	19585.4	99189.8	99499.4	106760	63869.7	83121.1	68373.4	91054.9	98340.1	111454
Alanine	Alanine_C1	1	C1	0	0	0	0	0	0	0	0	0	0
Alanine	Alanine_C2	2	C2	0	0	0	0	0	0	0	0	0	0
Alanine	Alanine_C3	3	C3	0	0	0	0	0	300.588	0	0	0	455.183
Deoxyadenosine monophosphate	Deoxyadenosine monophosphate_C0	0	C0	0	43559.6	43043.4	45735.7	20727.6	23617.3	20803	30492.9	44232.5	47435.8
Deoxyadenosine monophosphate	Deoxyadenosine monophosphate_C1	1	C1	0	416.81	1.84337	2338.7	0	645.053	0	0	614.928	0
Deoxyadenosine monophosphate	Deoxyadenosine monophosphate_C2	2	C2	0	0	0	0	0	0	0	0	0	0
Deoxyadenosine monophosphate	Deoxyadenosine monophosphate_C3	3	C3	0	0	0	0	0	0	0	0	0	0
Deoxyadenosine monophosphate	Deoxyadenosine monophosphate_C4	4	C4	0	0	0	0	0.760117	0.977432	0.00408557	450.608	660.342	564.908
Deoxyadenosine monophosphate	Deoxyadenosine monophosphate_C5	5	C5	0	0	0	0	8514.15	11552.8	10945.2	10433.4	20257.6	23037.2
Deoxyadenosine monophosphate	Deoxyadenosine monophosphate_C6	6	C6	0	0	0	0	0	0	0	0	5.29049	0
Deoxyadenosine monophosphate	Deoxyadenosine monophosphate_C7	7	C7	0	0	0	0	0	0	0	0	0	0
Deoxyadenosine monophosphate	Deoxyadenosine monophosphate_C8	8	C8	0	0	0	0	0	0	0	348.095	0	0
Deoxyadenosine monophosphate	Deoxyadenosine monophosphate_C9	9	C9	0	0	0	0	0	0	0	0	0	0
Deoxyadenosine monophosphate	Deoxyadenosine monophosphate_C10	10	C10	0	0	0	0	0	0	0	0	0	0
Deoxycytidine monophosphate	Deoxycytidine monophosphate_C0	0	C0	0	12106.7	13342.5	10889.2	4199.53	3827.09	6080.06	12897.9	15337.5	13532.5
Deoxycytidine monophosphate	Deoxycytidine monophosphate_C1	1	C1	0.518385	0	0	0	732.609	0	26.5622	20.9122	0	0
Deoxycytidine monophosphate	Deoxycytidine monophosphate_C2	2	C2	2065.11	2517.78	2835.28	1402.67	3357.36	3999.69	5311.29	2783.27	2469.71	2667
Deoxycytidine monophosphate	Deoxycytidine monophosphate_C3	3	C3	0	0	158.707	0	0	0	60.5431	231.584	84.1415	0
Deoxycytidine monophosphate	Deoxycytidine monophosphate_C4	4	C4	0	0	0	0	0	0	0	0	0	0
Deoxycytidine monophosphate	Deoxycytidine monophosphate_C5	5	C5	0	0	0	0	0	0	0	0	0	0
Deoxycytidine monophosphate	Deoxycytidine monophosphate_C6	6	C6	0	0	0	0	0	0	0	0	88.2392	0
Deoxycytidine monophosphate	Deoxycytidine monophosphate_C7	7	C7	0	0	0	0	0	0	0	0	0	0
Deoxycytidine monophosphate	Deoxycytidine monophosphate_C8	8	C8	0	0	0	0	0	0	0	0	0	0
Deoxycytidine monophosphate	Deoxycytidine monophosphate_C9	9	C9	0	58259.8	116286	33976.8	25646.2	33454.8	29975.6	131302	138727	139573
Deoxyuridine monophosphate	Deoxyuridine monophosphate_C0	0	C0	0	7380.45	7203.02	5214.2	2411.96	7274.98	4727.61	9091.95	13569.3	12246.9
Deoxyuridine monophosphate	Deoxyuridine monophosphate_C1	1	C1	0	0	144.777	0	0	0	0	0	0	0
Deoxyuridine monophosphate	Deoxyuridine monophosphate_C2	2	C2	0	0	0	0	0	0	371.151	0	0	0
Deoxyuridine monophosphate	Deoxyuridine monophosphate_C3	3	C3	0	0	0	0	0	0	0	0	0	0
Deoxyuridine monophosphate	Deoxyuridine monophosphate_C4	4	C4	0	0	0	0	0	0	0	0.0447402	0	0.0488473
Deoxyuridine monophosphate	Deoxyuridine monophosphate_C5	5	C5	6e-08	0	0	0	435.93	548.436	0	1167.7	1429.4	1350.28
Deoxyuridine monophosphate	Deoxyuridine monophosphate_C6	6	C6	319.176	0	0	90.3713	45.1618	298.692	106.495	0	38.8209	0
Deoxyuridine monophosphate	Deoxyuridine monophosphate_C7	7	C7	411.022	0.00035499	0	172.973	380.625	0	370.132	0	490.342	138.435
Deoxyuridine monophosphate	Deoxyuridine monophosphate_C8	8	C8	373.705	277.578	0	0	0	354.912	0	0	0	0
Deoxyuridine monophosphate	Deoxyuridine monophosphate_C9	9	C9	0	0	0	0	0	0	0	0	0	0
Flavin mononucleotide	Flavin mononucleotide_C0	0	C0	0	29226	33437.9	67671.2	4128.42	8601.1	5931.43	38519.7	39689.2	59619.8
Flavin mononucleotide	Flavin mononucleotide_C1	1	C1	0	1205.92	1230.44	380.583	837.941	883.203	0	0	3203.31	921.914
Flavin mononucleotide	Flavin mononucleotide_C2	2	C2	0	0	0	0	0	0	0	0	0	0
Flavin mononucleotide	Flavin mononucleotide_C3	3	C3	0	0	0	0	0	293.525	0	0	0	0
Flavin mononucleotide	Flavin mononucleotide_C4	4	C4	0	0	0	0	0	0	0	0	0	0
Flavin mononucleotide	Flavin mononucleotide_C5	5	C5	0	0	0	0	0	0	0	0	0	0
Flavin mononucleotide	Flavin mononucleotide_C6	6	C6	0	0.498384	0.974767	1.29868	1.42613	0.889057	1.00499	0.543397	0	0
Flavin mononucleotide	Flavin mononucleotide_C7	7	C7	2392.62	708.091	1383.32	1842.51	2021.85	1446.39	1424.36	771.077	1046.39	851.578
Flavin mononucleotide	Flavin mononucleotide_C8	8	C8	205.122	0	0	0	0	0	0	0	99.2064	48.0142
Flavin mononucleotide	Flavin mononucleotide_C9	9	C9	0	0	0	0	0	0	0	0	0	0
Flavin mononucleotide	Flavin mononucleotide_C10	10	C10	0	0	0	0	0	0	0	0	0	0
Flavin mononucleotide	Flavin mononucleotide_C11	11	C11	0	0	0	378.318	0	0	0	0	0	0
Flavin mononucleotide	Flavin mononucleotide_C12	12	C12	0	0	0	0	0	0	0	0	0	0
Flavin mononucleotide	Flavin mononucleotide_C13	13	C13	0	0	0	0	0	0	0	0	0	0.0133538
Flavin mononucleotide	Flavin mononucleotide_C14	14	C14	0.0049295	0	0	0	0.00345704	0	0	0.00266034	0	580.142
Flavin mononucleotide	Flavin mononucleotide_C15	15	C15	642.389	0.00054059	0	655.268	450.503	0	0	346.68	0	0
Flavin mononucleotide	Flavin mononucleotide_C16	16	C16	0	422.694	0	0	0	0	0	0	0	178.896
Flavin mononucleotide	Flavin mononucleotide_C17	17	C17	0	0	0	0	0	0	0	0	0	0
Fructose 6-phosphate	Fructose 6-phosphate_C0	0	C0	0	8238.85	6100.83	4129.85	2448.05	2834.69	1766.85	9285.84	7681.13	8476.68
Fructose 6-phosphate	Fructose 6-phosphate_C1	1	C1	0	0	0	88.5731	104.353	144.192	0	0	0	0
Fructose 6-phosphate	Fructose 6-phosphate_C2	2	C2	0	0	0	0	0	0	0	0	0	0
Fructose 6-phosphate	Fructose 6-phosphate_C3	3	C3	0	0	0	0	0	0	0	0	0	0
Fructose 6-phosphate	Fructose 6-phosphate_C4	4	C4	0	0	0	0	0	0	0	0	0	0
Fructose 6-phosphate	Fructose 6-phosphate_C5	5	C5	0	0	0	0	0	0	0	0	0	0
Fructose 6-phosphate	Fructose 6-phosphate_C 6	6	C6	0	0	0	0	0	0	0	0	0	0
Guanosine monophosphate	Guanosine monophosphate_C0	0	C0	369.143	65357	61353.3	40983.1	38423.5	34801.2	35555.5	50693.6	59751.5	56041
Guanosine monophosphate	Guanosine monophosphate_C1	1	C1	0	0	1378.19	0	1052.72	796.065	597.236	500.82	0	0
Guanosine monophosphate	Guanosine monophosphate_C2	2	C2	0	0	0	0	0	0	0	0	0	0
Guanosine monophosphate	Guanosine monophosphate_C3	3	C3	0	0	0	0	0	0	0	0	0	0
Guanosine monophosphate	Guanosine monophosphate_C4	4	C4	0	0	0	0	0	0	0	0	0	0
Guanosine monophosphate	Guanosine monophosphate_C5	5	C5	0	0	0	0	0	0	0	0	0	0
Guanosine monophosphate	Guanosine monophosphate_C6	6	C6	0	0	0	0	0	0	0	0	0	0
Guanosine monophosphate	Guanosine monophosphate_C7	7	C7	0	0	0	0	0	0	0	0	0	0
Guanosine monophosphate	Guanosine monophosphate_C8	8	C8	0	0	0	0	0	0	0	0	0	0
Guanosine monophosphate	Guanosine monophosphate_C9	9	C9	0	0	0	0	0	0	0	0	0	0
Guanosine monophosphate	Guanosine monophosphate_C10	10	C10	0	0	0	0	0	0	0	0	0	0
Maleic acid	Maleic acid_C0	0	C0	140234	46598.8	54943.9	71074	37079	63101.8	61563.3	44575.5	46669.3	30646.5
Maleic acid	Maleic acid_C1	1	C1	0	0	0	0	233.321	0	0	152.905	0	0
Maleic acid	Maleic acid_C2	2	C2	0	0	0	0	0	0	0	0	0	0
Maleic acid	Maleic acid_C3	3	C3	0	0	0	0	0	0	0	0	0	0
Maleic acid	Maleic acid_C4	4	C4	0	0	0	0	0	0	0	0	0	0
Phosphoserine	Phosphoserine_C0	0	C0	0	56707.3	63788.5	37190.8	8838.33	13293.3	13096.6	68845.1	109597	126053
Phosphoserine	Phosphoserine_C1	1	C1	0	0	0	0	0	0	0	801.988	0	0
Phosphoserine	Phosphoserine_C2	2	C2	0	0	0	0	0	0	0	0	0	0
Phosphoserine	Phosphoserine_C3	3	C3	0	0	0	0	0	0	0	0	0	0
Sorbitol	Sorbitol_C0	0	C0	416.923	14018	11389.2	10325	11634	6060.43	9589.33	15261.1	19833	21413.9
Sorbitol	Sorbitol_C1	1	C1	0	0	0	0	0	0	0	0	0	378.337
Sorbitol	Sorbitol_C2	2	C2	0	0	0	0	0	0	0	0	0	0
Sorbitol	Sorbitol_C3	3	C3	0	0	0	0	0	0	0	0	0	0
Sorbitol	Sorbitol_C4	4	C4	0	0	0	0	0	0	0	0	0	0
Sorbitol	Sorbitol_C5	5	C5	0	0	0	0	0	0	296.246	0	0	0
Sorbitol	Sorbitol_C6	6	C6	0	0	0	0	0	0	0	0	0	0
2'-Deoxyguanosine 5'-monophosphate	2'-Deoxyguanosine 5'-monophosphate_C0	0	C0	0	14153.5	16045.7	11913.1	6925.71	7591.77	6191.96	9082.43	18820	12726.3
2'-Deoxyguanosine 5'-monophosphate	2'-Deoxyguanosine 5'-monophosphate_C1	1	C1	0	157.182	67.4503	0	0	0	0	470.126	341.55	0
2'-Deoxyguanosine 5'-monophosphate	2'-Deoxyguanosine 5'-monophosphate_C2	2	C2	0	0	0	0	0	0	0	0	0	0
2'-Deoxyguanosine 5'-monophosphate	2'-Deoxyguanosine 5'-monophosphate_C3	3	C3	0	0	0	0	0	0	0	0	0	0
2'-Deoxyguanosine 5'-monophosphate	2'-Deoxyguanosine 5'-monophosphate_C4	4	C4	0	0	0	0	0.220054	0.245069	0.244655	0.325511	440.028	0
2'-Deoxyguanosine 5'-monophosphate	2'-Deoxyguanosine 5'-monophosphate_C5	5	C5	0	0	0	0	2491.38	2771.12	2726.65	4156.05	8036.1	5709.24
2'-Deoxyguanosine 5'-monophosphate	2'-Deoxyguanosine 5'-monophosphate_C6	6	C6	0	0	0	0	0	0	0	0	0	33.5913
2'-Deoxyguanosine 5'-monophosphate	2'-Deoxyguanosine 5'-monophosphate_C7	7	C7	0	0	0	0	0	0	0	0	0	0
2'-Deoxyguanosine 5'-monophosphate	2'-Deoxyguanosine 5'-monophosphate_C8	8	C8	0	0.00058835	0.00050589	0	0	0	0	0	147.598	0
2'-Deoxyguanosine 5'-monophosphate	2'-Deoxyguanosine 5'-monophosphate_C9	9	C9	0	460.039	395.567	0	0	243.447	0	0	0	409.504
2'-Deoxyguanosine 5'-monophosphate	2'-Deoxyguanosine 5'-monophosphate_C10	10	C10	0	0	0	0	0	0	0	0	0	0
Caproic acid	Caproic acid_C0	0	C0	584651	181412	206636	296072	147256	130784	202959	169042	78748.8	226883
Caproic acid	Caproic acid_C1	1	C1	0	0	0	0	0	0	0	0	0	0
Caproic acid	Caproic acid_C2	2	C2	0	0	0	0	65.2103	0	0	0	0	0
Caproic acid	Caproic acid_C3	3	C3	0	0	0	0	0	0	0	0	0	0
Caproic acid	Caproic acid_C4	4	C4	0	0	0	0	0	0	0	0	0	0
Caproic acid	Caproic acid_C5	5	C5	0	0	0	0	0	0	0	0	0	0
Caproic acid	Caproic acid_C6	6	C6	0	0	0	0	0	0	0	0	0	0
Caprylic acid	Caprylic acid_C0	0	C0	68026.2	29433.6	23520.7	38854.3	13287.4	14226.4	24451.3	12518.7	8190.72	15502.1
Caprylic acid	Caprylic acid_C1	1	C1	0	287.849	0	0	0	135.223	0	0	138.39	0
Caprylic acid	Caprylic acid_C2	2	C2	0	0	48.2482	0	0	0	0	0	0	0
Caprylic acid	Caprylic acid_C3	3	C3	0	0	0	0	0	0	0	0	0	0
Caprylic acid	Caprylic acid_C4	4	C4	0	0	0	0	0	0	0	0	0	0
Caprylic acid	Caprylic acid_C5	5	C5	0	0	0	0	0	0	0	0	0	0
Caprylic acid	Caprylic acid_C6	6	C6	0	0	0	0	0	0	0	0	0	0
Caprylic acid	Caprylic acid_C7	7	C7	0	0	0	0	0	0	0	0	0	0
Caprylic acid	Caprylic acid_C8	8	C8	0	0	0	0	0	0	0	0	0	345.05
Glucose	Glucose_C0	0	C0	2522.52	43965.6	44915.2	34447.3	14223.9	18761.1	19119.1	67808.4	62598.9	67210.7
Glucose	Glucose_C1	1	C1	282.68	0	0	0	0	227.002	0	0	0	0
Glucose	Glucose_C2	2	C2	0	0	0	0	0	0	0	0	0	0
Glucose	Glucose_C3	3	C3	0	0	0	0	0	0	0	0	339.17	0
Glucose	Glucose_C4	4	C4	0	0	0	0	0	0	0	0	0	0
Glucose	Glucose_C5	5	C5	0	437.986	0	0	0	0	0	0	0	0
Glucose	Glucose_C6	6	C6	0	0	0	0	0	0	0	0	0	0
Glucose 6-phosphate	Glucose 6-phosphate_C0	0	C0	0	8506.6	5495.77	4461.18	2205.88	2095.38	1904.87	6997.44	6818.96	7962.54
Glucose 6-phosphate	Glucose 6-phosphate_C1	1	C1	0	0	84.2055	242.827	0	0	0	0	123.212	0
Glucose 6-phosphate	Glucose 6-phosphate_C2	2	C2	0	0	0	0	0	0	0	0	0	0
Glucose 6-phosphate	Glucose 6-phosphate_C3	3	C3	0	0	0	0	0	0	0	0	0	0
Glucose 6-phosphate	Glucose 6-phosphate_C4	4	C4	0	0	0	0	0	0	0	0	0	0
Glucose 6-phosphate	Glucose 6-phosphate_C5	5	C5	0	0	0	0	0	0	0	0	0	0
Glucose 6-phosphate	Glucose 6-phosphate_C 6	6	C6	0	0	0	0	0	0	0	0	0	0
Heptadecanoic acid	Heptadecanoic acid_C0	0	C0	16470.4	43009.1	50321.4	62176.1	43115.7	42823.4	50462.2	45835.4	41997	49343.9
Heptadecanoic acid	Heptadecanoic acid_C1	1	C1	214.939	359.828	1786.01	0	2512.26	254.188	1646.49	0	0	0
Heptadecanoic acid	Heptadecanoic acid_C2	2	C2	0	0	0	0	0	0	0	166.744	0	0
Heptadecanoic acid	Heptadecanoic acid_C3	3	C3	0	0	0	0	0	0	0	0	0	0
Heptadecanoic acid	Heptadecanoic acid_C4	4	C4	0	0	0	0	0	0	0	0	0	0
Heptadecanoic acid	Heptadecanoic acid_C5	5	C5	0	0.282644	0	0	0	0	0	0	0	0
Heptadecanoic acid	Heptadecanoic acid_C6	6	C6	0	352.467	0	0	0	0	0	0	0	0
Heptadecanoic acid	Heptadecanoic acid_C7	7	C7	0	0	0	0	0	0	0	0	0	0
Heptadecanoic acid	Heptadecanoic acid_C8	8	C8	0	0	0	0	0	0	0	0	0	0
Heptadecanoic acid	Heptadecanoic acid_C9	9	C9	0	0	0	0	0	0	0	0	0	0
Heptadecanoic acid	Heptadecanoic acid_C10	10	C10	0	0	0	0	0	0	0.0676921	0	0	0
Heptadecanoic acid	Heptadecanoic acid_C11	11	C11	0	0	0	0	0	0	419.669	0	0	0
Heptadecanoic acid	Heptadecanoic acid_C12	12	C12	0	0	0	0	0	0	0	0	0	0
Heptadecanoic acid	Heptadecanoic acid_C13	13	C13	0	0	0.00185923	0	0.00855004	0	0	0	0.00513064	0.0103181
Heptadecanoic acid	Heptadecanoic acid_C14	14	C14	0	0	80.7521	0	371.354	0	654.447	0	222.839	448.145
Heptadecanoic acid	Heptadecanoic acid_C15	15	C15	0	0	0	0	0	0	0	0	0	0
Heptadecanoic acid	Heptadecanoic acid_C16	16	C16	0	0	0	0	0	0	0	0	0	0
Heptadecanoic acid	Heptadecanoic acid_C17	17	C17	0	0	0	0	0	0	0	0	0	0
Phenylalanine	Phenylalanine_C0	0	C0	2420.07	634071	562527	1.00192e+06	174966	262260	203405	798465	868496	999718
Phenylalanine	Phenylalanine_C1	1	C1	134.846	0	0	0	0	0	0	0	0	0
Phenylalanine	Phenylalanine_C2	2	C2	0	0	0	0	0	0	0	0	0	0
Phenylalanine	Phenylalanine_C3	3	C3	0	0	0	211.061	0	0	0	0	0	0
Phenylalanine	Phenylalanine_C4	4	C4	0	0	0	0	0	0	0	0	0	0
Phenylalanine	Phenylalanine_C5	5	C5	0	0	0	0	0	0	0	0	0	0
Phenylalanine	Phenylalanine_C6	6	C6	0	0	0	0	0	0	0	0	0	0
Phenylalanine	Phenylalanine_C7	7	C7	0.0001997	0.00039103	0.00024227	0.0002914	0	0.00055777	0.00018549	0.0003823	0	0.00020724
Phenylalanine	Phenylalanine_C8	8	C8	156.153	306.039	189.688	260.75	0	436.247	145.126	299.288	366.603	162.5
Phenylalanine	Phenylalanine_C9	9	C9	0	0	0	0	0	0	0	0	114.107	0
Taurodeoxycholic acid	Taurodeoxycholic acid_C0	0	C0	0	6091.7	7043.26	11304.9	6064.91	6809.83	5841.12	9749.87	8809.38	9584.22
Taurodeoxycholic acid	Taurodeoxycholic acid_C1	1	C1	0	0	0	0	0	457.496	0	0	0	0
Taurodeoxycholic acid	Taurodeoxycholic acid_C2	2	C2	0	0	0	107.712	0	0	0	0	0	0
Taurodeoxycholic acid	Taurodeoxycholic acid_C3	3	C3	0	0	0	0	0	0	0	0	0	0
Taurodeoxycholic acid	Taurodeoxycholic acid_C4	4	C4	0	0	0	0	0	0	0	0	0	0
Taurodeoxycholic acid	Taurodeoxycholic acid_C5	5	C5	0	0	0	0	0	0	0	0	0	0
Taurodeoxycholic acid	Taurodeoxycholic acid_C6	6	C6	0	0	0	0	2.22615	0	0	0	0	0
Taurodeoxycholic acid	Taurodeoxycholic acid_C7	7	C7	0	0	0	0	476.348	0	0	0	0	0
Taurodeoxycholic acid	Taurodeoxycholic acid_C8	8	C8	0	0	0	0	0	0	0	0	0	0
Taurodeoxycholic acid	Taurodeoxycholic acid_C9	9	C9	0	0	0	0	0	0	0	0	0	0
Taurodeoxycholic acid	Taurodeoxycholic acid_C10	10	C10	0	0	0	0	0	0	0	0	0	0
Taurodeoxycholic acid	Taurodeoxycholic acid_C11	11	C11	0	0	0	0	0	0	0	0	0	0
Taurodeoxycholic acid	Taurodeoxycholic acid_C12	12	C12	0	0	0	0	0	0	0	0	0	0
Taurodeoxycholic acid	Taurodeoxycholic acid_C13	13	C13	0	0	0	0	0	0	0	0	0	0
Taurodeoxycholic acid	Taurodeoxycholic acid_C14	14	C14	0	0	0	0	0	0	0	0	0	0
Taurodeoxycholic acid	Taurodeoxycholic acid_C15	15	C15	0	0	0	0	0	0	0	0	0	0
Taurodeoxycholic acid	Taurodeoxycholic acid_C16	16	C16	0	0	0	0	0	0	0	0	0	0
Taurodeoxycholic acid	Taurodeoxycholic acid_C17	17	C17	0	0	0	0	0	0	0	0	0	0
Taurodeoxycholic acid	Taurodeoxycholic acid_C18	18	C18	0	0	0	0	0	0	0	0	0	0
Taurodeoxycholic acid	Taurodeoxycholic acid_C19	19	C19	0	0	0	0	0	0	0	0	0	0
Taurodeoxycholic acid	Taurodeoxycholic acid_C20	20	C20	0	0	0	0	0	0	0	0	0	0
Taurodeoxycholic acid	Taurodeoxycholic acid_C21	21	C21	0	0	0	0	0	0	0	0	0	0
Taurodeoxycholic acid	Taurodeoxycholic acid_C22	22	C22	0	0	0	0	0	0	0	0	0	0
Taurodeoxycholic acid	Taurodeoxycholic acid_C23	23	C23	0	0	0	0	0	0	0	0	0	0
Taurodeoxycholic acid	Taurodeoxycholic acid_C24	24	C24	0	0	0	0	0	0	0	0	0	0
Taurodeoxycholic acid	Taurodeoxycholic acid_C25	25	C25	0	0	0	0	0	0	0	0	0	0
Taurodeoxycholic acid	Taurodeoxycholic acid_C26	26	C26	0	0	0	0	0	0	0	0	0	0
Tryptophan	Tryptophan_C0	0	C0	0	87469.3	82191.2	148873	21968.2	36523.2	24644.3	118119	113678	134139
Tryptophan	Tryptophan_C1	1	C1	0	0	0	0	0	0	0	0	0	0
Tryptophan	Tryptophan_C2	2	C2	0.0520112	28.2713	0	0	0	0	0	0	0	0
Tryptophan	Tryptophan_C3	3	C3	140.938	0	0	0	0	0	0	0	0	0
Tryptophan	Tryptophan_C4	4	C4	0	0	0	0	0	0	0	0	0	0
Tryptophan	Tryptophan_C5	5	C5	0	0	0	0	0	0	0	0	0	0
Tryptophan	Tryptophan_C6	6	C6	0	0	0	0	0	0	0	0	0	0
Tryptophan	Tryptophan_C7	7	C7	0.00430961	0	0	0.00563273	0.00678999	0.00383585	0	0.00307458	0.0061441	0
Tryptophan	Tryptophan_C8	8	C8	192.796	0	0	244.681	294.915	166.611	0	133.565	266.883	0
Tryptophan	Tryptophan_C9	9	C9	0	0	0	0	0	0	0	0	0	0
Tryptophan	Tryptophan_C10	10	C10	0	0	0	0	0	0	0	0	0	0
Tryptophan	Tryptophan_C11	11	C11	0	0	0	0	0	0	0	0	0	0
Myo-inositol	Myo-inositol_C0	0	C0	2745.06	27177.5	23863	15135	9569.43	9846.88	8891.39	34931.5	38869.6	38671.1
Myo-inositol	Myo-inositol_C1	1	C1	10.4812	0	0	194.662	470.603	0	53.455	0	0	0
Myo-inositol	Myo-inositol_C2	2	C2	0	0	0	0	0	0	0	0	0	0
Myo-inositol	Myo-inositol_C3	3	C3	0	0	0	0	0	0	0	0	0	0
Myo-inositol	Myo-inositol_C4	4	C4	0	0	0	0	0	0	0	0	0	0
Myo-inositol	Myo-inositol_C5	5	C5	383.782	0	0	0	0	0	0	0	0	0
Myo-inositol	Myo-inositol_C6	6	C6	0	0	0	0	0	0	0	0	0	0
Methionine sulfoxide	Methionine sulfoxide_C0	0	C0	0.121102	7544.95	8097	7400.29	3241.58	4532.76	2686.91	17188.9	12893.2	20382.4
Methionine sulfoxide	Methionine sulfoxide_C1	1	C1	2366.45	1366.12	737.871	991.309	640.482	1056.39	1407.68	513.269	507.043	849.311
Methionine sulfoxide	Methionine sulfoxide_C2	2	C2	0	257.423	0	0	0	0	0	0	0	0
Methionine sulfoxide	Methionine sulfoxide_C3	3	C3	0	0	0	0	0	0	0	0	0	0
Methionine sulfoxide	Methionine sulfoxide_C4	4	C4	0	98.2958	0	0	0	0	0	0	0	0
Methionine sulfoxide	Methionine sulfoxide_C5	5	C5	0	0	0	0	0	0	0	0	0	0
N-Acetylmethionine	N-Acetylmethionine_C0	0	C0	0.0601303	79241	88709.9	127406	23407.4	37500.8	32818.5	108419	98052.4	120731
N-Acetylmethionine	N-Acetylmethionine_C1	1	C1	372.785	0	0	0	0	0	0	0	0	0
N-Acetylmethionine	N-Acetylmethionine_C2	2	C2	0	0	0	0	0	0	0	0	0	0
N-Acetylmethionine	N-Acetylmethionine_C3	3	C3	0	0	0	0	0	0	0	0	0	0
N-Acetylmethionine	N-Acetylmethionine_C4	4	C4	0	0	147.391	0	0	0	0	0	0	0
N-Acetylmethionine	N-Acetylmethionine_C5	5	C5	0	0	0	0	0	0	0	0	0	0
N-Acetylmethionine	N-Acetylmethionine_C6	6	C6	0	0	0	0	0	0	0	0	0	0
N-Acetylmethionine	N-Acetylmethionine_C7	7	C7	0	0	0	0	0	0	0	0	0	0
Butyric acid	Butyric acid_C0	0	C0	68109.9	52310.3	48176.6	69297.1	34469.5	32582.5	41961.3	34470.8	25596.5	47320.3
Butyric acid	Butyric acid_C1	1	C1	0	0	0	0	0	0	0	0	0	0
Butyric acid	Butyric acid_C2	2	C2	0	0	0	0	0	0	0	0	0	0
Butyric acid	Butyric acid_C3	3	C3	0	0	0	0	0	0	0	0	0	0
Butyric acid	Butyric acid_C4	4	C4	0	0	0	0	0	0	0	388.17	0	0
Deoxycholic acid glycine conjugate	Deoxycholic acid glycine conjugate_C0	0	C0	0	19655.6	20751.8	30966.3	15943.4	19296.8	18424.1	27107.7	23017.1	28155
Deoxycholic acid glycine conjugate	Deoxycholic acid glycine conjugate_C1	1	C1	0	1483.9	0	0	0	0	0	0	0	273.104
Deoxycholic acid glycine conjugate	Deoxycholic acid glycine conjugate_C2	2	C2	0	0	0	0	0	0	0	0	0	0
Deoxycholic acid glycine conjugate	Deoxycholic acid glycine conjugate_C3	3	C3	0	0	0	0	0	0	0	0	0	0
Deoxycholic acid glycine conjugate	Deoxycholic acid glycine conjugate_C4	4	C4	0	0	0	0	0	0	0	0	0	0
Deoxycholic acid glycine conjugate	Deoxycholic acid glycine conjugate_C5	5	C5	0	0	0	0	0	0	0	0	0	0
Deoxycholic acid glycine conjugate	Deoxycholic acid glycine conjugate_C6	6	C6	0	0	0	0	0	0	0	0	0	0
Deoxycholic acid glycine conjugate	Deoxycholic acid glycine conjugate_C7	7	C7	0	0	0	0	0	0	0	0	0	0
Deoxycholic acid glycine conjugate	Deoxycholic acid glycine conjugate_C8	8	C8	0	0	0	0	0	0	0	0	0	0
Deoxycholic acid glycine conjugate	Deoxycholic acid glycine conjugate_C9	9	C9	0	0	0	0	0	0	0	0	2.03877	0
Deoxycholic acid glycine conjugate	Deoxycholic acid glycine conjugate_C10	10	C10	0	0	0	0	0	0	0	0	726.031	0
Deoxycholic acid glycine conjugate	Deoxycholic acid glycine conjugate_C11	11	C11	0	0	0.753234	0	0	0	0	0	0	0
Deoxycholic acid glycine conjugate	Deoxycholic acid glycine conjugate_C12	12	C12	0	0	397.969	0	0	0	0	0	0	0
Deoxycholic acid glycine conjugate	Deoxycholic acid glycine conjugate_C13	13	C13	0	0	0	0	0	0	0	0	0	0
Deoxycholic acid glycine conjugate	Deoxycholic acid glycine conjugate_C14	14	C14	0	0	0	0	0	0	0	0	0	0
Deoxycholic acid glycine conjugate	Deoxycholic acid glycine conjugate_C15	15	C15	0	0	0	0	0	0	0	0	0	0
Deoxycholic acid glycine conjugate	Deoxycholic acid glycine conjugate_C16	16	C16	0	0	0	0	0	0	0	0	0	0
Deoxycholic acid glycine conjugate	Deoxycholic acid glycine conjugate_C17	17	C17	0	0	0	0	0	0	0	0	0	0
Deoxycholic acid glycine conjugate	Deoxycholic acid glycine conjugate_C18	18	C18	0	0	0	0	0	0	0	0	0	0
Deoxycholic acid glycine conjugate	Deoxycholic acid glycine conjugate_C19	19	C19	0	0	0	0	0	0	0	0	0	0
Deoxycholic acid glycine conjugate	Deoxycholic acid glycine conjugate_C20	20	C20	0	0	0	0	0	0	0	0	0	0
Deoxycholic acid glycine conjugate	Deoxycholic acid glycine conjugate_C21	21	C21	0	0	0	0	0	0	0	0	0	0
Deoxycholic acid glycine conjugate	Deoxycholic acid glycine conjugate_C22	22	C22	0	0	0	0	0	0	0	0	0	0
Deoxycholic acid glycine conjugate	Deoxycholic acid glycine conjugate_C23	23	C23	0	0	0	0	0	0	0	0	0	0
Deoxycholic acid glycine conjugate	Deoxycholic acid glycine conjugate_C24	24	C24	0	0	0	0	0	0	0	0	0	0
Deoxycholic acid glycine conjugate	Deoxycholic acid glycine conjugate_C25	25	C25	0	0	0	0	0	0	0	0	0	0
Deoxycholic acid glycine conjugate	Deoxycholic acid glycine conjugate_C26	26	C26	0	0	0	0	0	0	0	0	0	0
Pyroglutamic acid	Pyroglutamic acid_C0	0	C0	54282.4	428626	466348	819977	181838	239572	285229	659186	662243	710459
Pyroglutamic acid	Pyroglutamic acid_C1	1	C1	748.265	0	0	0	0	0	0	0	0	0
Pyroglutamic acid	Pyroglutamic acid_C2	2	C2	0	458.095	0	0	0	0	156.812	0	0	262.654
Pyroglutamic acid	Pyroglutamic acid_C3	3	C3	0	0	0	0	0	0	0	0	0	0
Pyroglutamic acid	Pyroglutamic acid_C4	4	C4	0	0	0	0	0	0	0	0	0	0
Pyroglutamic acid	Pyroglutamic acid_C5	5	C5	692.08	1614.59	1246.55	567.76	1195.49	657.62	1995.65	1324.85	2445.99	969.95
2-Pyrocatechuic acid	2-Pyrocatechuic acid_C0	0	C0	302429	324354	326485	374244	327368	313301	335815	311469	331712	312326
2-Pyrocatechuic acid	2-Pyrocatechuic acid_C1	1	C1	0	0	0	0	0	0	0	0	0	0
2-Pyrocatechuic acid	2-Pyrocatechuic acid_C2	2	C2	0	0	0	0	0	0	0	0	0	0
2-Pyrocatechuic acid	2-Pyrocatechuic acid_C3	3	C3	0	0	0	0	0	0	0	0	0	0
2-Pyrocatechuic acid	2-Pyrocatechuic acid_C4	4	C4	0	0	0	0	0	0	0	326.173	0	0
2-Pyrocatechuic acid	2-Pyrocatechuic acid_C5	5	C5	335.721	0	435.714	0	341.696	367.034	383.966	312.427	353.052	306.932
2-Pyrocatechuic acid	2-Pyrocatechuic acid_C6	6	C6	0	0	0	0	0	0	0	0	0	0
2-Pyrocatechuic acid	2-Pyrocatechuic acid_C7	7	C7	0	0	0	0	0	0	0	0	0	0
Deoxyguanosine	Deoxyguanosine_C0	0	C0	416.339	105977	100407	225277	10585.4	15964.5	12066.1	86872.5	131709	84486.8
Deoxyguanosine	Deoxyguanosine_C1	1	C1	0	0	0	0	589.527	0	0	890.324	0	0
Deoxyguanosine	Deoxyguanosine_C2	2	C2	0	0	0	0	0	0	0	0	0	0
Deoxyguanosine	Deoxyguanosine_C3	3	C3	0	0	0	0	0	0	0	0	0	0
Deoxyguanosine	Deoxyguanosine_C4	4	C4	150.47	0	0	0	0	320.834	0.415499	1498.89	1236.18	2530.54
Deoxyguanosine	Deoxyguanosine_C5	5	C5	0	0	0	0	5450.64	8545.24	4675.16	44762.3	46963.8	30493
Deoxyguanosine	Deoxyguanosine_C6	6	C6	0	0	0	0	92.7934	0	0	0	0	228.812
Deoxyguanosine	Deoxyguanosine_C7	7	C7	0	0	0	0	0	315.401	0	0	0	0
Deoxyguanosine	Deoxyguanosine_C8	8	C8	0	0	0	0	0	0	0	0	0	0
Deoxyguanosine	Deoxyguanosine_C9	9	C9	0	0	0	0	0	0	0	0	0	0
Deoxyguanosine	Deoxyguanosine_C10	10	C10	351.06	382.13	335.27	185.94	553.16	157.36	0	155.88	198.85	209.13
Linoleic acid	Linoleic acid_C0	0	C0	15908.3	147975	166995	186118	114675	111769	126077	143854	156095	174257
Linoleic acid	Linoleic acid_C1	1	C1	856.004	0	0	0	0	0	0	0	0	0
Linoleic acid	Linoleic acid_C2	2	C2	0	0	0	0	137.565	0	0	0	0	0
Linoleic acid	Linoleic acid_C3	3	C3	0	0	0	185.584	0	0	0	0	299.284	0
Linoleic acid	Linoleic acid_C4	4	C4	0	554.975	0	439.034	377.062	495.13	1431.03	553.785	503.355	160.045
Linoleic acid	Linoleic acid_C5	5	C5	0	0	0	0	0	0	0	0	0	0
Linoleic acid	Linoleic acid_C6	6	C6	0	0	0	0	0	0	0	0	0	0
Linoleic acid	Linoleic acid_C7	7	C7	0	0	0	0	0	309.412	0	0	0	0
Linoleic acid	Linoleic acid_C8	8	C8	0	0	0	0	0	0	0	0	0	0
Linoleic acid	Linoleic acid_C9	9	C9	0	0	0	0	0	0	0	0	0	0
Linoleic acid	Linoleic acid_C10	10	C10	0	0	0	0	0	0	0	0	0	0
Linoleic acid	Linoleic acid_C11	11	C11	0	0	0	0	0	0	0	0	0	0
Linoleic acid	Linoleic acid_C12	12	C12	0	0	0	0	0	0	0.0135846	0	0	0
Linoleic acid	Linoleic acid_C13	13	C13	0	0	0	0	0	0	141.539	0	0	0
Linoleic acid	Linoleic acid_C14	14	C14	0	0	0	0	0	0	0	0	0	0
Linoleic acid	Linoleic acid_C15	15	C15	0	0	0	0	0	0	0	0	0	0
Linoleic acid	Linoleic acid_C16	16	C16	0	0	0	0	0	0	0	0	0	0
Linoleic acid	Linoleic acid_C17	17	C17	0	0	0	0	0	0	0	0	0	0
Linoleic acid	Linoleic acid_C18	18	C18	0	0	0	0	0	0	323.92	0	0	0
Stearic acid	Stearic acid_C0	0	C0	369799	2.62179e+06	2.6431e+06	3.10363e+06	3.10647e+06	2.90127e+06	3.69458e+06	2.47603e+06	2.49166e+06	3.97458e+06
Stearic acid	Stearic acid_C1	1	C1	0	0	0	0	0	0	0	0	0	0
Stearic acid	Stearic acid_C2	2	C2	0	0	0	0	0	0	0	0	0	0
Stearic acid	Stearic acid_C3	3	C3	181.747	0	0	0	0	0	0	0	0	0
Stearic acid	Stearic acid_C4	4	C4	0	0	0	0	0	0	0	0	0	0
Stearic acid	Stearic acid_C5	5	C5	0	0	0	0	0	0	0	0	0	0
Stearic acid	Stearic acid_C6	6	C6	0	0	0	0	0	0	0	0	0	0
Stearic acid	Stearic acid_C7	7	C7	0	0	0	0	0	0	0	0	0	0
Stearic acid	Stearic acid_C8	8	C8	0	0	0	0	0	0	0	0	0	0
Stearic acid	Stearic acid_C9	9	C9	0	0	0	0	0	0	0	0	0	0
Stearic acid	Stearic acid_C10	10	C10	0	0	0	0	0	0	0	0	0	0
Stearic acid	Stearic acid_C11	11	C11	0	0	0	0	0	0	0	0	0	0
Stearic acid	Stearic acid_C12	12	C12	0	0	0	0	0	0	0	0	0	0
Stearic acid	Stearic acid_C13	13	C13	0	0	0	0	0	0	0	0	0	0
Stearic acid	Stearic acid_C14	14	C14	0	0	0	0	0	0	0	0	0	0
Stearic acid	Stearic acid_C15	15	C15	0	0	0	0	0	0	0	0	0	0
Stearic acid	Stearic acid_C16	16	C16	0	0	0	0	0	0	0	0	0	0
Stearic acid	Stearic acid_C17	17	C17	0	0	0	0	0	0	0	0	0	0
Stearic acid	Stearic acid_C18	18	C18	0	0	0	0	0	0	0	0	0	0
Malonic acid	Malonic acid_C0	0	C0	37723.8	68578.1	69995.4	63128.3	76278.8	68432.7	92875	52047.9	50443.5	56631.5
Malonic acid	Malonic acid_C1	1	C1	0	0	0	0	0	0	0	0	0	371.351
Malonic acid	Malonic acid_C2	2	C2	0	0	0	0	0	0	0	0	0	0
Malonic acid	Malonic acid_C3	3	C3	0	0	0	0	0	0	0	0	0	0
Oleic acid	Oleic acid_C0	0	C0	68035	473116	559863	615794	458900	440367	461089	559213	538532	718339
Oleic acid	Oleic acid_C1	1	C1	1933.09	15406.1	1980.06	0	0	0	0	232.525	0	0
Oleic acid	Oleic acid_C2	2	C2	1067.38	0	0	0	0	0	0	0	0	0
Oleic acid	Oleic acid_C3	3	C3	0	0	84.055	979.655	227.912	429.614	111.365	200.168	0	33.7603
Oleic acid	Oleic acid_C4	4	C4	0	0	0	0	0	0	0	0	0	0
Oleic acid	Oleic acid_C5	5	C5	0	0	0	0	0	0	0	0	417.733	0
Oleic acid	Oleic acid_C6	6	C6	0	0	0	0	0	0	0	0	0	0
Oleic acid	Oleic acid_C7	7	C7	0	0	0	0	0	0	0	0	0	0
Oleic acid	Oleic acid_C8	8	C8	0	0	0	0	0	0	0	0	0	0
Oleic acid	Oleic acid_C9	9	C9	0	0	0	0	0	0	0	0	0	0
Oleic acid	Oleic acid_C10	10	C10	0	0	0	0	0	0	0	0	0	0
Oleic acid	Oleic acid_C11	11	C11	0	0	0	0	0	0	0	0	0	0
Oleic acid	Oleic acid_C12	12	C12	0	0	0	0	0	0	0	0	0	0
Oleic acid	Oleic acid_C13	13	C13	0	0	0	0	0	0	0	0	0	0
Oleic acid	Oleic acid_C14	14	C14	0	0	0	0	0	0	0	0	0	0
Oleic acid	Oleic acid_C15	15	C15	0	0	0	0	0	0	0	0	0	0
Oleic acid	Oleic acid_C16	16	C16	0	0	0	0	0	0	0	0	0	0
Oleic acid	Oleic acid_C17	17	C17	0	0	0	0	0	0	0	0	0	0
Oleic acid	Oleic acid_C18	18	C18	0	0	0	0	0	0	0	0	0	0
Pelargonic acid	Pelargonic acid_C0	0	C0	85478.6	43304	42920	75951.9	24895.9	27060.2	41511.4	27359.3	20069.1	20982.7
Pelargonic acid	Pelargonic acid_C1	1	C1	356.842	0	0	0	0	429.807	0	0	0	1153.96
Pelargonic acid	Pelargonic acid_C2	2	C2	0	0	0	0	0	0	0	0	0	0
Pelargonic acid	Pelargonic acid_C3	3	C3	0	0	0	0	0	0	0	0	0	0
Pelargonic acid	Pelargonic acid_C4	4	C4	0	0	0	0	0	0	0	0	0	0
Pelargonic acid	Pelargonic acid_C5	5	C5	0	0	0	0	0	0	0	0	0	0
Pelargonic acid	Pelargonic acid_C6	6	C6	0	0	0	0	0	0	0	0	0	0
Pelargonic acid	Pelargonic acid_C7	7	C7	0	0	0	0	0	0	0	0	0	0
Pelargonic acid	Pelargonic acid_C8	8	C8	0	0	0	0	0	0	0	0	0	0
Pelargonic acid	Pelargonic acid_C9	9	C9	0	0	0	0	0	0	0	0	0	0
Pentadecanoic acid	Pentadecanoic acid_C0	0	C0	8483.31	21656.2	23196.2	31485.3	21269.8	17392.5	26771.3	18632.9	13783.4	24781.8
Pentadecanoic acid	Pentadecanoic acid_C1	1	C1	0	0	0	0	0	118.226	37.8132	0	530.96	28.8617
Pentadecanoic acid	Pentadecanoic acid_C2	2	C2	0	0	0	0	0	0	0	0	0	0
Pentadecanoic acid	Pentadecanoic acid_C3	3	C3	0	0	0	0	0	0	0	0	0	0
Pentadecanoic acid	Pentadecanoic acid_C4	4	C4	0	0	0	0	0	0	0	328.19	0	0
Pentadecanoic acid	Pentadecanoic acid_C5	5	C5	0	0	0	0	0	0	0.235574	0	0	0
Pentadecanoic acid	Pentadecanoic acid_C6	6	C6	0	0	0	0	0	0	476.339	0	0	0
Pentadecanoic acid	Pentadecanoic acid_C7	7	C7	0	0	0	0	0	0	0	0	0	0
Pentadecanoic acid	Pentadecanoic acid_C8	8	C8	0	0	0	0	0	0	0	0	0	0
Pentadecanoic acid	Pentadecanoic acid_C9	9	C9	0	0	0	0	0	0	0	0	0	0
Pentadecanoic acid	Pentadecanoic acid_C10	10	C10	0	0	0	0	0	0	0	0	0	0
Pentadecanoic acid	Pentadecanoic acid_C11	11	C11	0	0	0	0	0	0	0	0	0	0
Pentadecanoic acid	Pentadecanoic acid_C12	12	C12	0	0	0	0	0	0	0	0	0	0
Pentadecanoic acid	Pentadecanoic acid_C13	13	C13	0	0	0	0	0	0	0	0	0	0
Pentadecanoic acid	Pentadecanoic acid_C14	14	C14	0	0	0	0	0	0	0	0	0	0
Pentadecanoic acid	Pentadecanoic acid_C15	15	C15	0	0	0	0	0	0	0	0	0	0
Succinic anhydride	Succinic anhydride_C0	0	C0	10391.3	9410.53	8356.42	10819.3	8960.05	9397.71	10115.7	10275.5	8257	7760.21
Succinic anhydride	Succinic anhydride_C1	1	C1	0	0	5.56223	239.123	0	0	0	0	0	0
Succinic anhydride	Succinic anhydride_C2	2	C2	0	0	0	0	0	0	0	0	0	0
Succinic anhydride	Succinic anhydride_C3	3	C3	0	0	0	0	0	0	0	0	0	0
Succinic anhydride	Succinic anhydride_C4	4	C4	0	0	0	0	0	0	0	0	0	0
Threonic acid	Threonic acid_C0	0	C0	884.278	8391.55	8779.5	4352.82	3371.11	3473.94	4595.43	7833.81	10520.4	11461.6
Threonic acid	Threonic acid_C1	1	C1	0	0	0	0	0	0	0	0	0	0
Threonic acid	Threonic acid_C2	2	C2	0	0	0	0	0	0	0	0	0	0
Threonic acid	Threonic acid_C3	3	C3	0	0	0	0	0	0	0	0	0	0
Threonic acid	Threonic acid_C4	4	C4	0	0	0	0	0	0	0	0	0	0
N-Acetyltyrosine	N-Acetyltyrosine_C0	0	C0	493.158	7468.02	8753.79	11174.6	2047.85	4612.42	4683.89	11973.8	10264.1	14156.9
N-Acetyltyrosine	N-Acetyltyrosine_C1	1	C1	0	0	272.084	0	0	0	0	0	65.5877	0
N-Acetyltyrosine	N-Acetyltyrosine_C2	2	C2	0	0	0	0	0	0	0	0	0	94.9806
N-Acetyltyrosine	N-Acetyltyrosine_C3	3	C3	398.325	2278.35	2726.92	2971.31	895.775	1026.1	1011.7	3147.85	4240.45	4766.6
N-Acetyltyrosine	N-Acetyltyrosine_C4	4	C4	0	12.0838	247.425	170.376	0	0	0	31.9317	0	0
N-Acetyltyrosine	N-Acetyltyrosine_C5	5	C5	0	0	396.478	0	0	0	0	0	313.643	0
N-Acetyltyrosine	N-Acetyltyrosine_C6	6	C6	0	0	0	0	0	0	0	0	0	0
N-Acetyltyrosine	N-Acetyltyrosine_C7	7	C7	0	0.00772745	0	0	0.00717488	0.0032715	0.00994821	0.00453459	0	239.574
N-Acetyltyrosine	N-Acetyltyrosine_C8	8	C8	0	448.929	499.566	0	347.326	182.984	472.4	381.868	279.573	351.439
N-Acetyltyrosine	N-Acetyltyrosine_C9	9	C9	0	0	0	0	0	0	0	0	253.862	0
N-Acetyltyrosine	N-Acetyltyrosine_C10	10	C10	0	0	0	0	0	0	0	0	0	0
N-Acetyltyrosine	N-Acetyltyrosine_C11	11	C11	0	0	0	0	0	0	0	0	0	0
Propionic acid	Propionic acid_C0	0	C0	27136.1	19037.4	24933.9	32082.1	15147	16234.2	18709.2	13458.4	14806.8	21862.6
Propionic acid	Propionic acid_C1	1	C1	0	0	0	125.606	0	0	0	4.21865	0	264.436
Propionic acid	Propionic acid_C2	2	C2	0	0	0	0	0	0	0	0	0	0
Propionic acid	Propionic acid_C3	3	C3	0	0	0	0	0	0	0	0	0	0
Ribothymidine	Ribothymidine_C0	0	C0	334.791	6138.65	6175.93	9156.94	950.99	1638.84	892.148	6883.94	14281.9	4970.42
Ribothymidine	Ribothymidine_C1	1	C1	0	0	0	0	0	0	0	100.191	0	211.847
Ribothymidine	Ribothymidine_C2	2	C2	0	0	0	0	0	0	0	0	227.525	0
Ribothymidine	Ribothymidine_C3	3	C3	0	0	0	0	0	0	0	0	0	0
Ribothymidine	Ribothymidine_C4	4	C4	0.0104111	0.00923249	0	0.00781038	0	0.0300321	0.028658	0.0157756	0	0.011593
Ribothymidine	Ribothymidine_C5	5	C5	118.075	272.251	163.393	344	0	359.908	324.176	469.219	1121.05	490.474
Ribothymidine	Ribothymidine_C6	6	C6	0	0	0	0	0	0	0	0	0	0
Ribothymidine	Ribothymidine_C7	7	C7	0	0	0	0	0	0	0	0	0	0
Ribothymidine	Ribothymidine_C8	8	C8	0	0	0	0	0	0	0	0	0	0
Ribothymidine	Ribothymidine_C9	9	C9	0	0	0	0	0	0	0	0	0	0
Ribothymidine	Ribothymidine_C10	10	C10	0	0	121.91	0	432.36	0	0	0	0	0
Adenosine	Adenosine_C0	0	C0	0	32164.1	37127.8	58885.5	14000	16730.1	11438.2	51455.8	52684.7	50191.2
Adenosine	Adenosine_C1	1	C1	0	112.984	0	0	60.024	0	0	526.44	0	0
Adenosine	Adenosine_C2	2	C2	0	0	0	0	0	0	0	0	0	0
Adenosine	Adenosine_C3	3	C3	0	0	0	0	173.758	0	0	0	0	0
Adenosine	Adenosine_C4	4	C4	0	0	0	0	0	0	0	0	0	0
Adenosine	Adenosine_C5	5	C5	0	0	0	0	0	0	0	0	0	0
Adenosine	Adenosine_C6	6	C6	0.00717207	0	0	0	0	0	0	0	0	0
Adenosine	Adenosine_C7	7	C7	311.505	0	0	0	0	0	0	0	0	0
Adenosine	Adenosine_C8	8	C8	0	0	0	0	0	0	0	0	0	0
Adenosine	Adenosine_C9	9	C9	0	0	0	0	0	0	0	0	0	0
Adenosine	Adenosine_C10	10	C10	136.81	0	318.07	165.73	254.34	156.73	258.01	580.67	271.8	234.1
Valeric acid	Valeric acid_C0	0	C0	152453	50079.2	44525.9	64802.9	29035.4	28544.9	45077.1	37175.3	23740.4	39362.4
Valeric acid	Valeric acid_C1	1	C1	0	0	0	0	0	0	0	0	0	0
Valeric acid	Valeric acid_C2	2	C2	0	0	0	0	0	0	0	0	0	0
Valeric acid	Valeric acid_C3	3	C3	0	278.091	0	0	0	0	0	0	0	0
Valeric acid	Valeric acid_C4	4	C4	0	0	0	0	0	0	0	0	0	0
Valeric acid	Valeric acid_C5	5	C5	0	0	0	0	0	0	0	0	0	0
Acetylcysteine	Acetylcysteine_C0	0	C0	0	4790.24	4665.65	7276.85	1136.29	1059.08	640.558	12736.5	11303.3	11423.8
Acetylcysteine	Acetylcysteine_C1	1	C1	0	0	0	0	267.012	0	0	0	0	0
Acetylcysteine	Acetylcysteine_C2	2	C2	0	0	0	0	0	0	0	0	0	0
Acetylcysteine	Acetylcysteine_C3	3	C3	0	0	0	0	0	0	213.795	247.41	0	0
Acetylcysteine	Acetylcysteine_C4	4	C4	0	0	0	0	0	0	0	0	0	0
Acetylcysteine	Acetylcysteine_C5	5	C5	0	0	0	0	0	0	0	0	0	0
Arachidic acid	Arachidic acid_C0	0	C0	3959.88	19946.2	22752.3	28875.1	34875	29807.3	38218.2	21018.5	24529.1	35301.9
Arachidic acid	Arachidic acid_C1	1	C1	833.155	228.154	313.154	844.557	0	0	1036.76	0	586.46	342.889
Arachidic acid	Arachidic acid_C2	2	C2	0	0	11.943	0	0	0	0	387.985	0	0
Arachidic acid	Arachidic acid_C3	3	C3	0	0	0	0	0	0	0	0	0	0
Arachidic acid	Arachidic acid_C4	4	C4	0	0	0	0	0	0	0	0	0	0
Arachidic acid	Arachidic acid_C5	5	C5	0	0	0	0	0	0	0	0	0	0
Arachidic acid	Arachidic acid_C6	6	C6	0	0	0	0	0	0	0	0	0	0
Arachidic acid	Arachidic acid_C7	7	C7	0	0	0	0	0	0	0	0	0	0
Arachidic acid	Arachidic acid_C8	8	C8	0	0	0	0	0	0	0	0	0	0
Arachidic acid	Arachidic acid_C9	9	C9	0	0	0	0	0	0	0	0	0	0
Arachidic acid	Arachidic acid_C10	10	C10	0	0	0	0	0	0	0	0	0	0
Arachidic acid	Arachidic acid_C11	11	C11	0	0	0	0	0	0	0	0	0	0
Arachidic acid	Arachidic acid_C12	12	C12	0	0	0	0	0	0	0	0	0	0
Arachidic acid	Arachidic acid_C13	13	C13	0	0	0	0	0	0	0	0	0	0
Arachidic acid	Arachidic acid_C14	14	C14	0	0	0	0	0	0	0	0	0	0
Arachidic acid	Arachidic acid_C15	15	C15	0	0	0	0	0	0	0	0	0	0
Arachidic acid	Arachidic acid_C16	16	C16	0	0	0	0	0	0	0	0	0	0
Arachidic acid	Arachidic acid_C17	17	C17	0	0	0	0	0	0	0	0	0	0
Arachidic acid	Arachidic acid_C18	18	C18	0	0	0	0	0	0.00045749	0	0	0	0
Arachidic acid	Arachidic acid_C19	19	C19	0	0	0	0	0	357.716	0	0	0	0
Arachidic acid	Arachidic acid_C20	20	C20	0	0	0	0	0	0	0	0	0	0
Glutaconic acid	Glutaconic acid_C0	0	C0	19307.4	20995.2	18934.8	22287.1	11831.5	11186.1	18318.3	13581.6	11077.7	12689.6
Glutaconic acid	Glutaconic acid_C1	1	C1	0	0	0	0	0	0	0	0	0	0
Glutaconic acid	Glutaconic acid_C2	2	C2	0	0	0	0	0	0	0	0	0	0
Glutaconic acid	Glutaconic acid_C3	3	C3	0	0	0	0	0	0	0	0	0	0
Glutaconic acid	Glutaconic acid_C4	4	C4	0	0	0	0	0	0	0	0	0	0
Glutaconic acid	Glutaconic acid_C5	5	C5	1120.82	1735.7	1677.15	1491.81	866.12	1064.41	1345.03	2140.44	1487.88	997.93
