# Supplementary material for: Dependence of Mycoplasma bovis on a novel nucleoside transporter for survival in association with host cells
Source: Appl Environ Microbiol. 2025 Dec 12;92(1):e01298-25. doi: 10.1128/aem.01298-25 (PMC12838404; doi:10.1128/aem.01298-25)
Supplement: Table S3 — Raw data matrix generated by GC-MS in steady-state metabolomic analysis. [file aem.01298-25-s0004.xlsx]

## Sheet: 0748 vs PG45 (without HMDB)
Table S3. Raw data matrix generated by GC-MS in steady-state metabolomic analysis.
Sample Name	Group	Dimethylglycine	L-Lactic acid	Glycolic acid	Caproic acid	L-Alanine	Oxalic acid	Acetoacetic acid	Hydroxypropionic acid	Pyruvic acid	3-Hydroxybutyric acid	(S)-3-Hydroxyisobutyric acid	D-Alpha-aminobutyric acid	3-Hydroxyisovaleric acid	L-Valine	Urea	Caprylic acid	Glycerol	N-Acetyl-L-alanine	L-Leucine	Phosphoric acid	L-Isoleucine	Nicotinic acid	Maleic acid	L-Proline	Phenylacetic acid	Succinic acid	Glycine	Methylsuccinic acid	Glyceric acid	Fumaric acid	Uracil	Pelargonic acid	L-Serine	L-Threonine	Glutaric acid	Hydroquinone	Thymine	Capric acid	Citramalic acid	Malic acid	Niacinamide	Adipic acid	N-Acetylserine	3-aminoglutaric acid	L-Methionine	4-Hydroxyproline	Pyroglutamic acid	Cytosine
PG45_001	PG45	74927	3031524	492277	798602	7602135	267127	875175	551842	20890	469413	96407	4235	54684	2463249	1153141	225493	1216460	1736910	8500179	45053595	19231013	18586	19368	24445732	1477	393372	4303847	20222	92322	35700	6555033	478826	14004508	5542263	55554	12135	2658533	111512	14015	5938	2082544	47812	19550	6101792	189928	1915163	8978996	34243
PG45_002	PG45	74809	3410403	702233	1096732	7107443	507575	1344754	611961	24453	312572	69894	3689	108406	2710349	960878	223647	915317	1866109	9074164	49639491	20526669	22021	29468	25300243	2292	841563	12744910	29196	105832	67009	6179378	669395	14458367	6667659	86140	13727	2806732	89488	25510	18082	2423163	36193	26412	6762883	275602	2299098	8730236	66975
PG45_003	PG45	44943	5715564	421416	851193	7954955	313128	1154002	380136	13873	199244	46300	3243	40276	2576637	3172471	176398	1048434	1721741	8618066	48060912	19754831	16343	11608	24583408	1904	443093	6193028	16042	64542	47552	4481231	442259	15219134	5668403	46335	13685	1970128	65142	16288	2078	2199136	19364	21315	6230997	211442	1940051	9401360	66345
PG45_005	PG45	61230	2433774	322194	866470	6074399	289408	1029322	307820	12724	377217	78223	3608	47065	2086491	990736	114556	1240538	1577858	7116291	45993153	17457364	20837	6923	23068747	133	328501	4725930	13003	63041	36661	4431663	390966	10210933	4572846	40689	10524	1706079	66269	9533	3390	1804756	16627	14467	4338675	138861	1538892	5858020	34331
PG45_006	PG45	45710	2517177	401229	894628	4300140	308139	1145962	330639	18008	194577	43916	2920	29566	1712948	805691	116250	935183	1307570	5747149	46077998	14928115	17593	13829	21263638	1708	471273	3905668	14498	63595	41426	4204800	395906	8460318	3665461	51920	12602	1737605	47487	10725	3304	1487856	19490	10627	3868024	124347	1232319	4610362	45197
0748_001	748	47234	2284742	405635	807943	7063158	277718	1017621	383695	13947	245341	49254	1162	38638	831029	470419	113740	865931	850081	2970408	42954790	7893610	14968	10510	11536714	1589	439745	3291994	13103	45471	41598	2204619	623688	4796600	1589417	43371	5511	348986	48173	7288	2164	905133	15638	7355	1940731	38247	470589	2297034	26314
0748_002	748	57839	2468408	407250	932922	6775539	261223	947838	297820	12573	345205	65102	1672	39794	868244	389257	187958	1143014	940169	2954381	44192424	8548214	16047	14005	11935125	1987	551096	3244512	11954	35328	44965	1767738	528750	5221362	1673291	54160	7421	298172	55346	6295	3492	1078861	14416	12242	2099582	40260	492059	2417501	21967
0748_003	748	43339	2612385	382114	915668	5649685	336421	1174680	500173	17398	288140	65875	179	43655	782894	396450	130456	803618	894720	2378090	47557769	7588945	12735	8006	9989554	1011	296499	3124933	9528	29422	32508	1262652	657910	4607653	1324558	44557	6320	229081	64989	5706	2481	1029583	12024	11032	1936292	40234	412281	1728363	29851
0748_004	748	74539	4973401	599150	1475811	10336172	510553	1330443	416594	21537	280987	67312	4245	74749	1695550	986702	300917	1817636	1543158	5649638	48536056	15640067	19867	30568	19230670	978	800339	10788590	17646	60650	62787	4098295	1020781	10099682	3558765	85076	9108	844307	74945	9645	5655	2019932	23213	25364	4165716	149108	1087544	4859925	55301
0748_005	748	79526	3609198	540445	1275674	9814503	447150	1302636	594877	21935	471985	104364	4344	63536	1513708	754125	263996	1111981	1334154	5243463	47229919	14775278	20062	26834	18771980	2052	567272	10288400	26393	67060	59348	4712834	826246	9347769	3312216	75954	12945	1002325	79186	11554	4179	1849491	24097	20806	3907862	134330	1027205	4810952	40240
0748_006	748	45732	2282047	351279	893792	8052143	315174	1142643	303749	19862	224592	45156	2024	39010	1177173	600516	104256	1031348	1115443	3811233	47024802	11093483	13723	10580	16130897	555	296398	4370934	13312	49961	38942	3471497	526864	7190233	2260680	36242	4460	758824	40708	6579	2410	1543680	13632	14124	2919879	78342	719901	3184091	32398
[truncated: 69 more columns]
