# Supplementary material for: Dependence of Mycoplasma bovis on a novel nucleoside transporter for survival in association with host cells
Source: Appl Environ Microbiol. 2025 Dec 12;92(1):e01298-25. doi: 10.1128/aem.01298-25 (PMC12838404; doi:10.1128/aem.01298-25)
Supplement: Table S4 — Raw data matrix generated by GC-MS in metabolomic footprinting analysis. [file aem.01298-25-s0005.xlsx]

## Sheet: 20230529_MA-NW-646_Media_Matrix
Table S4. Raw data matrix generated by GC-MS in metabolomic footprinting.
Sample Name	Group	ISTD_Valine	ISTD_Sorbitol	Dimethylglycine_HMDB0000092	2,3-Butanediol_HMDB0003156	Lactic acid_HMDB0000190	Alpha-Hydroxyisobutyric acid_HMDB0000729	Glycolic acid_HMDB0000115	Caproic acid_HMDB0000535	Alanine_HMDB0000161	Isobutylamine-2TMS	Oxalic acid_HMDB0002329	Hydroxylamine_HMDB0003338	2-Hydroxybutyric acid_HMDB0000008	Acetoacetic acid_HMDB0000060	Pyruvic acid_HMDB0000243	3-Hydroxybutyric acid_HMDB0000357	2-Hydroxy-3-methylbutyric acid_HMDB0000407	Alpha-aminobutyric acid_HMDB0000650	Malonic acid_HMDB0000691	3-Aminoisobutanoic acid_HMDB0003911	3-Hydroxyisovaleric acid_HMDB0000754	Alpha-ketoisovaleric acid_HMDB0000019	Methylmalonic acid_HMDB0000202	Valine_HMDB0000883	Leucic acid_HMDB0000624	Urea_HMDB0000294	Norvaline_HMDB0013716	Dihydroxyacetone_HMDB0001882	Benzoic acid_HMDB0001870	Caprylic acid_HMDB0000482	Glycerol_HMDB0000131	N-Acetyl-L-alanine_HMDB0000766	Ethanolamine_HMDB0000149	Pipecolic acid_HMDB0000070	Leucine_HMDB0000687	Nicotinic acid_HMDB0001488	Maleic acid_HMDB0000176	Proline_HMDB0000162	Phenylacetic acid_HMDB0000209	Succinic acid_HMDB0000254	Glycine_HMDB0000123	Methylsuccinic acid_HMDB0001844	Glyceric acid_HMDB0000139	Fumaric acid_HMDB0000134	Uracil_HMDB0000300	Pelargonic acid_HMDB0000847	Serine_HMDB0000187	Acetylglycine_HMDB0000532
PBQC_001	PBQC	9982524	3397307	385566	314054	4439838	35365	2068064	735800	2965600	30596	3987501	6943013	402273	3141006	11076	624402	317995	123871	198997	89491	156079	15759	708017	23477142	19364	4630747	8775	17428	1536870	491410	11646094	24008185	16257929	64899	17936725	2150431	290190	16464084	143203	10755083	14385116	25881	1136738	997758	8751771	3129049	13549783	36013
PBQC_002	PBQC	9795359	3639800	487659	374556	5109915	33711	1968730	1478227	2929484	36509	3000358	7622711	406437	3376690	12042	438482	334456	121781	137718	89154	132536	14292	697928	22972986	25046	5081222	9026	14112	755961	385148	13031393	24379548	17022765	81330	18332335	2229617	269548	16472402	144815	11118123	15218842	15806	1157637	1053179	9272501	1178966	14208791	45452
PBQC_003	PBQC	11943891	4064676	575812	315767	5793077	22971	1986197	728024	3712862	39705	800492	4595838	473863	3242599	11731	483492	351336	154759	81700	113067	134608	17183	852109	24623077	29954	6370706	14231	10856	1312648	486991	13924710	26501398	16173771	82137	20945370	2483810	363529	19001479	175095	12698268	12777886	13555	1270256	1059162	10539497	3090774	15930494	50651
PBQC_004	PBQC	9637022	3453388	553398	282192	4749218	32630	1609421	760582	2914198	33560	539844	6661440	396503	3234480	13756	393323	311192	115860	70417	90709	110472	13940	694305	22724875	17788	5645782	7656	7190	960100	369424	11467790	23940252	15465182	76268	18184473	2094335	281132	16269261	140259	10321817	14088584	8077	1057406	880417	8689650	2354166	13432094	35705
PBQC_005	PBQC	9442075	3293963	594038	260404	5080433	32555	1701414	1287667	2988983	32319	492659	6068395	403069	3244904	12449	423176	321606	115171	72096	81795	151623	15004	666030	22537837	19033	5722498	9820	9335	1158299	452459	12254490	24102115	14910834	69572	18833164	2058743	266881	16176989	147422	10613644	13627343	14546	1042429	738276	8790857	2606489	13548810	32444
PBQC_006	PBQC	9570683	3448919	622739	163795	5091006	32072	1637525	604517	2987049	27519	469062	6197318	419039	2885268	10517	398479	310186	118214	82946	96333	113018	16422	696499	23076041	22723	5929068	8733	6190	990802	384250	12582004	24099770	15240914	77725	18720523	2110766	294710	16415581	147901	10740324	14352774	13694	1080023	823519	8909583	2017429	13878399	32507
PBQC_007	PBQC	8767593	2983475	550434	242642	4158805	29199	1444755	842797	2642147	25026	432316	5968300	376874	2832375	12298	333033	271086	115015	67039	78019	114545	15132	630907	22287411	20469	5290541	6923	3489	654445	338703	11608269	23309134	13529833	64705	17176289	1941517	260173	15618071	132213	9751210	12855767	12278	967112	865968	8137622	1196451	12294921	27627
PBQC_008	PBQC	10531731	3500459	696956	259372	4996769	20129	1660105	723737	3305180	31180	483109	3413382	414048	1837943	11515	410936	307790	131167	82223	88567	117243	16953	743930	23936665	20554	5732629	15119	5415	739083	398568	14244760	25246307	12566156	74742	19660673	2256571	309684	17665022	155482	11205657	10666172	14909	1169134	1034132	9727451	1431791	14124222	48433
PBQC_009	PBQC	7720369	2792532	507961	199529	3896447	27286	1274914	575033	2417747	19854	363319	6980411	319446	2645389	8797	314860	250226	100583	64048	75206	101896	12709	566214	21141668	15779	4683480	2632	2392	724135	284461	9735195	21347194	11441513	56958	16089980	1684870	234473	13710290	126045	8607828	11447870	9329	869867	760436	7190055	1394307	10636443	27622
(PG45)_NC_0min	(PG45)_NC_0min	10773412	3185974	749438	372701	5862080	20702	1820375	659141	4004865	40283	615092	3631644	543523	2423269	11337	450666	310956	155089	91591	111660	154345	20023	892540	25252941	16751	6619601	5796	9739	1178250	410361	12656191	26062952	13542916	84419	20829394	2396853	417543	20344960	172186	13084668	11088804	14546	1275515	1270120	5155898	2695886	16381238	52734
(PG45)_NC_15min	(PG45)_NC_15min	8975141	2694679	566636	333509	5133977	32617	1677884	640083	3334134	28870	556427	6873640	476842	3404509	15599	392278	270681	129214	79401	99484	118763	15012	752510	23621337	10958	6271552	7287	13630	678960	332961	11950069	24110162	16186582	76401	18674568	2052082	324834	17712293	144557	11085829	15132765	12864	1055402	840115	4247476	1121743	14494681	35500
(PG45)_NC_30min	(PG45)_NC_30min	9854735	3168352	687592	375247	5869529	31158	1953195	1300850	3672076	25032	621672	6910794	548650	3581103	15463	456383	340040	137722	100964	102646	133261	19037	863446	24839031	12165	7315820	9084	9587	982372	436726	13900672	26117587	17427455	84550	20272923	2427795	381434	19400138	164753	12877360	16954266	15804	1262219	1158260	4953899	1244448	16181555	45344
(PG45)_NC_60min	(PG45)_NC_60min	9687079	3138479	627033	347202	5369599	34025	1858463	1416715	3347841	33406	736471	6477762	525103	3299655	15563	412359	333736	141376	92810	103865	166004	20274	811356	24176184	13395	6899112	9601	10393	1265986	490937	13302811	25763769	17410273	94006	19535148	2382695	363498	19477910	153206	12819758	16494346	13701	1242286	1186966	4871007	2898557	15855453	49943
PG45_#1_0min_S	PG45_0min_S	9357898	3488536	725813	304266	5914566	47624	1767432	1105712	2887145	38139	567448	14318455	436665	3238277	16476	428587	359841	127886	91046	88270	142931	12098	737104	23867212	16148	6119954	7973	6966	921772	420592	12965969	25025335	15739565	77688	19400937	2358969	358620	18869113	155532	12416959	17331440	15682	1239290	958960	5688415	1624457	15331472	58073
PG45_#1_15min_S	PG45_15min_S	9792509	3163583	577065	258947	5275444	31686	1698263	807935	3386222	34573	532314	6274842	368424	3048093	9521	420400	340089	132522	78852	100432	87864	18441	789011	23963871	33789	6408842	8881	7397	586490	341741	12182173	24690035	15523900	78516	19117780	2128276	348785	18537706	139645	11425104	15280181	14901	1116767	895854	10543601	859691	14793619	33195
PG45_#1_30min_S	PG45_30min_S	10455900	3551915	561860	342378	5300639	25269	2039414	1284342	3447871	35983	964979	5506703	383946	3278473	7345	450309	387265	152027	108074	112660	155218	18976	844317	24480558	40043	6686416	8234	9592	1159755	454012	13373846	26339767	17358991	91995	20314769	2360716	392100	20255384	157016	12880155	15745895	14750	1284510	1063472	16022092	2269640	16289291	49446
PG45_#1_60min_S	PG45_60min_S	9980557	3132712	664065	309970	4233092	29717	1715973	979228	3535195	35543	426167	6079229	310922	2956578	9530	411255	330021	126950	87934	104001	121004	19130	796238	24110051	40556	6577312	7297	3276	1214991	485303	12809044	24922910	15680026	81620	19751072	2180703	359365	18803112	160072	11856237	15988569	12731	1159586	964429	18192385	2537189	15567274	31919
PG45_#2_0min_S	PG45_0min_S	9172345	3139787	595568	230864	5415888	33763	1719266	1192527	2984774	28703	591115	6773002	429165	3258202	14644	404631	327617	118635	82394	90979	167499	17420	748607	23088260	12742	6341426	4502	10089	974094	386123	11876305	24455204	15561021	77050	18505251	2139755	314677	17820117	145831	11561984	15310269	11809	1138208	1003930	5262485	2125371	14666409	40719
PG45_#2_15min_S	PG45_15min_S	11255510	3538712	657640	303029	6194427	27099	1893584	947422	4011007	28147	546724	4705435	414093	2981228	12675	468285	358963	155331	85956	114602	290801	17168	893655	25086275	35386	6854041	11904	5160	1363362	471108	13938383	26655720	15757124	88676	21433536	2464196	416144	20282739	179040	13229472	14580039	14849	1309839	1049041	12133034	3735578	16544618	49258
PG45_#2_30min_S	PG45_30min_S	9071256	3009714	606143	275367	4593191	37469	1648055	610775	3104900	17964	413833	6596150	334436	3209075	11867	396466	316493	123175	84338	92873	110150	13766	745036	23449936	35123	6089767	4390	4257	1094970	377649	11684395	24462731	15427889	72646	18591968	2110671	337310	18506186	153223	11396600	15364992	13919	1092986	995469	14207317	2453680	14593375	33997
PG45_#2_60min_S	PG45_60min_S	8914652	2962311	482008	322363	3837922	28935	1740898	593547	2994901	35487	1074936	5953372	283972	3045120	9775	406966	303669	125295	96161	92465	121261	11708	710856	23117251	33299	5705838	8002	5773	909943	348476	11274568	24286811	15197284	77207	18130505	2003833	338684	18700981	142715	11113761	14582890	13877	1105025	880356	16945175	1687089	14411438	42036
PG45_#3_0min_S	PG45_0min_S	9374689	3093341	607693	284162	5309178	30646	1647759	655076	3258179	32782	521108	6014432	401389	3046866	11316	410249	278104	122239	74671	97454	129322	17410	715161	23576729	16035	6232737	13052	9994	1091236	412294	11693706	23909017	14738506	71005	18637688	1998625	300652	17631619	143395	11004577	14697692	12256	1065466	765403	4814952	2168351	14398811	31269
PG45_#3_15min_S	PG45_15min_S	8298295	3142408	660211	270692	5038792	43507	1693309	1850810	2512280	28532	458592	15199015	345071	3139906	8982	377348	372065	118993	89945	78039	204134	17616	676685	22637108	42086	5550382	4307	4328	1364445	559952	12201742	23376074	14453189	60411	17597223	2134884	314344	17217200	145708	11350344	16625914	18955	1169561	859166	10392490	2613659	14045925	51394
PG45_#3_30min_S	PG45_30min_S	8696361	2937085	687833	207855	4109138	49319	1569684	689225	2786616	26642	474795	15301316	324116	3277281	15160	397549	326509	135782	83375	98019	175077	17755	692539	23298575	32582	5560531	8464	3635	1261141	437733	11871976	23806378	15344915	76081	17785161	2143676	317317	18573205	151900	11152913	16484886	23276	1123294	833313	14511284	2300577	14275866	55800
PG45_#3_60min_S	PG45_60min_S	9303620	3084077	560317	327383	4118101	35319	1649745	621071	3237656	26888	413828	6547599	296810	3145357	10110	377672	295265	128009	87467	98085	104377	20732	752011	23812831	34432	6195130	7930	5318	1174057	397830	11866909	24526831	15491559	81434	19193544	2038884	346691	18695585	156398	11295147	15455889	10370	1116887	924884	18201661	2669922	14867562	29796
(_0748)_NC_0min	(_0748)_NC_0min	12319453	3411946	781748	466145	8756440	23457	2735736	1360306	5183246	43006	964079	3582279	781859	2913482	23847	647273	466849	194371	113280	143182	204260	27130	1166754	27040385	25318	6973504	18120	22483	1457616	567584	16889164	29814474	17479415	114679	23985809	3508303	433224	20523980	226986	16973493	11891262	18599	1779349	1896674	7104294	3273809	18980926	78874
(_0748)_NC_15min	(_0748)_NC_15min	8723269	2972007	486024	216984	3967755	23950	1320942	711429	2422456	21006	433292	4492371	403633	2677495	9965	370159	252062	97291	51823	76646	133353	14965	564017	21274109	10782	4422958	7199	4233	1021701	435823	11328829	22316517	10992463	63131	16238250	1843364	207473	11946659	121285	8492560	9126180	10423	852812	671183	3923014	1991034	10362341	28948
(_0748)_NC_30min	(_0748)_NC_30min	8920273	3093513	511927	171114	3861868	16874	1250240	654758	2405847	27119	386072	4290622	367469	2361752	12929	315982	224189	94609	61106	72700	110643	11378	548799	21000674	11311	4121050	10450	4496	691036	292340	10777274	21876726	10127155	58198	16257798	1771584	189822	11647274	119006	7822297	7961773	12164	829502	663647	3836393	1170943	9733244	37482
(_0748)_NC_60min	(_0748)_NC_60min	10147807	3134791	950988	395305	7291686	34427	2303773	1340620	4182188	47946	756243	5428616	669098	2805446	17284	558832	393917	151773	106125	112793	217869	21790	924426	24902758	14930	6525660	10017	15219	852985	455572	15728397	27465041	19382305	95346	21673255	2938624	354390	17868265	191717	14859238	17469058	15791	1483571	1319780	5974950	1411869	17187441	45904
_0748_#1_0min_S	_0748_0min_S	8423390	3041726	385970	217778	3898958	27566	1372355	1295696	2038188	28517	1409109	7213027	344920	3303297	12003	325197	253131	91265	82246	67391	124773	10744	503019	19794563	10526	3896942	4645	14305	716094	448223	11711673	21228938	12435970	58698	15163648	1659534	176085	10128385	101584	7076596	9895856	8559	773118	556744	3904238	1526805	9400791	26019
_0748_#1_15min_S	_0748_15min_S	7542904	2835272	439909	200063	3830261	30427	1273356	868189	1871325	22975	391091	6919142	300804	3126372	12157	319667	246060	80557	45196	62609	131855	6766	450713	18782179	9295	4114596	5365	7688	867525	307791	8860784	19268241	10802957	52198	13809927	1508505	151636	9306832	101681	6483389	9348145	9256	722707	448680	5680617	2110325	8586200	19670
_0748_#1_30min_S	_0748_30min_S	12585280	3687920	842588	528029	9197882	30313	3045291	1137016	5149169	47059	1020182	4146549	722299	3159245	17661	708224	506151	203416	137374	154273	203583	26362	1221571	27170045	31011	7092160	13341	24661	1235239	474627	17304415	30784810	19888757	128605	24640076	3850263	512125	21604686	256947	18777366	16000829	26703	2055968	1893832	15241036	3462427	20258418	88555
_0748_#1_60min_S	_0748_60min_S	10602628	2880172	968070	548052	7992302	33846	2790709	720154	5387319	44842	758547	5202902	608352	3226272	13011	626546	471686	191692	157061	145506	152237	24369	1136820	26901138	36785	6460755	14927	19729	915779	378020	16161772	29148119	20940499	111433	23575768	3446939	452885	21014066	236073	18568663	18599131	23897	1941715	2025617	16722786	1543918	19662504	70743
_0748_#2_0min_S	_0748_0min_S	9859676	3135269	537671	313304	5075007	21349	1562345	830689	3139366	24374	480885	3720365	442694	2595331	10884	387014	276804	121712	65159	89363	118015	13927	688555	23250400	12883	4770219	8651	2988	683267	355343	12843992	24300978	11455080	69108	18893229	2095727	259959	14656225	152036	9969973	8470532	10450	1004575	853658	4908847	864735	11966914	45534
_0748_#2_15min_S	_0748_15min_S	9331503	3067603	587375	341267	5524552	31801	1669328	616441	3103910	21152	487749	6297080	429973	3172726	12658	393993	308919	115721	78420	83824	113197	14304	698880	22848376	15783	5097035	9241	9200	1100872	379064	11866481	24128959	15858482	69428	18827965	2177904	257099	14747548	147650	10285906	13432553	9256	1046241	838051	7476774	2482637	12998886	29064
_0748_#2_30min_S	_0748_30min_S	8108405	2986234	488162	184884	4130755	33712	1399177	641538	2461210	23072	414689	6743186	347814	3080791	12765	336774	261848	90595	66456	76705	98855	9290	572081	21367683	13699	4605627	6953	6412	566765	330611	11164443	22230005	13576167	62588	16478032	1847492	206384	12239915	127369	8407055	11538206	11148	901094	692665	8033948	976206	10777898	24197
_0748_#2_60min_S	_0748_60min_S	8412832	3182258	458705	174550	3412425	32823	1241585	1044428	2067000	20875	326678	6798401	266363	3139804	10115	320599	253481	85783	51044	67403	92545	9703	482086	19916344	15896	4285115	7100	7082	1134743	438014	11294049	20831660	11588155	54402	15374959	1631613	177176	10873840	120184	7109595	10151291	8960	788093	519291	9531662	2055942	9365461	21944
_0748_#3_0min_S	_0748_0min_S	9801253	3707265	455692	229942	4736959	27028	1547204	916565	2384980	34280	762599	5064889	409445	3069111	12815	393567	291772	95924	62818	76926	130326	10009	583732	21283356	10661	4718272	10130	10351	1396198	488366	12522645	23522416	12831518	67933	17533645	1974361	222528	13149646	129110	8529932	9870682	9859	917087	599699	4653973	2880203	11154285	36947
_0748_#3_15min_S	_0748_15min_S	8243529	2801119	596429	241455	4862230	35234	1519576	1254856	2539364	20392	416062	6546083	388407	2863525	8667	364347	270187	103389	72034	77882	142682	14197	589607	21865161	12461	4896359	6387	7359	726552	408349	12060714	23261846	13927263	66809	17283486	1964148	223942	12760997	134445	9564347	12366642	10885	953929	809405	6956184	1508314	11411264	28303
_0748_#3_30min_S	_0748_30min_S	9173135	3246317	576185	331705	4975418	36740	1624998	527737	2823774	29637	635203	7047731	389603	3318311	8850	395568	299654	108768	72210	80385	122489	12325	651819	22409546	15851	5172652	9147	8934	776422	285706	11102310	23451480	15960667	71992	18380794	2124288	255175	14148666	140277	9658978	13141922	14088	1029506	864462	9342599	2029302	12630980	37681
_0748_#3_60min_S	_0748_60min_S	8995045	3420570	393463	290676	3538488	34019	1708199	546562	2241045	31522	1933233	7986196	297653	3503918	10687	325295	250712	99658	98531	64526	161593	8946	521367	20674299	15879	4054066	5046	12435	1247048	389892	9972870	21504301	13666383	59423	15875156	1786283	200713	11715836	112041	7909894	11400626	13776	872731	673503	10568654	3524314	10379503	33437
[truncated: 135 more columns]
